# Supplementary material for: Parallel in vivo and in vitro transcriptomics analysis reveals calcium and zinc signalling in the brain as sensitive targets of HBCD neurotoxicity
Source: Arch Toxicol. 2017 Nov 25;92(3):1189–203. doi: 10.1007/s00204-017-2119-2 (PMC5866835; doi:10.1007/s00204-017-2119-2)
Supplement: Supplementary file 1 — Supplementary material 1 (XLSX 1433 kb) [file 204_2017_2119_MOESM1_ESM.xlsx]

## Sheet: Title Page
				SUPPLEMENTARY INFORMATION
	Parallel in vivo and in vitro transcriptomics analysis reveals calcium and zinc signalling in the brain as sensitive targets of HBCD neurotoxicity
	Archives of Toxicology
	Valentina Reffato, Josef D. Rasinger, Thomas S. Carroll, Thibault Ganay, Anne-Katrine Lundebye, Israel Sekler, Michal Hershfinkel and Christer Hogstrand
	Correspondence to: Christer Hogstrand, Diabetes and Nutritional Sciences Division, Faculty of Life Sciences and Medicine, King’s College London, Franklin-Wilkins Building, 150 Stamford Street, SE1 9NH, UK, Tel.: +44 (0)20 7848 4436; Fax: +44 (0)20 7848 4171; E-mail: christer.hogstrand@kcl.ac.uk

## Sheet: Table headings
Tab Heading	Table Heading
Supplementary Table 1A	Supplementary Table 1A: Gene symbol and sequence of the primers obtained from PrimerDesign and used for qPCR
Supplementary Table 1B	Supplementary Table 1B: Gene symbol and QIAGEN ID number of QuantiTect Primer Assays sourced from Qiagen and used for qPCR.
Supplementary Table 2	Supplementary Table 2: Fold-change data, associated p-values and FDR for all statistically analysed and Ingenuity Pathway Analysis (IPA) mapped genes.
Supplementary Table 3	Supplementary Table 2: qPCR validation genes found to be regulated by HBCD using microarray analysis, in mouse brain, N2A cell line, and NS19 cell line. The table reports fold change in microarray analysis compared to qPCR. Standard Error (in brackets) and p-value (in red when significant (<0.05)) are also reported. p-value marked as <0.001 are below the minimum reported by Rest 2008 software. Mi…
Supplementary Table 4A	Ingenuity Pathway Analysis (IPA): 'Canonical Pathways' enriched with regulated (FDR=20%) genes in mouse brain, N2A cells, and NSC19 cells exposed to HBCD complared to unexposed controls
Supplementary Table 4B	Ingenuity Pathway Analysis (IPA): 'Upstream Regulators' enriched with regulated (FDR=20%) genes in mouse brain, N2A cells, and NSC19 cells exposed to HBCD complared to unexposed controls
Supplementary Table 4C	Ingenuity Pathway Analysis (IPA): 'Diseases and Bio Functions' enriched with regulated (FDR=20%) genes in mouse brain, N2A cells, and NSC19 cells exposed to HBCD complared to unexposed controls
Supplementary Table 4D	Ingenuity Pathway Analysis (IPA): 'Tox Functions' enriched with regulated (FDR=20%) genes in mouse brain, N2A cells, and NSC19 cells exposed to HBCD complared to unexposed controls

## Sheet: Supplementary Table 1A
Gene symbol	Forward primer	Reverse primer
Acsl4	AGAAAGTCAATCAGAATTCAACAAGA	TTCCCAGGTTCAGTGCTACA
Bace2	TGCCTGGTATTAAATGGAATGGA	AAATGTCTGGAATCTTTGCTTGG
Egr1	GCCTTCGCTCACTCCACTA	GCTGGGATTGGTAGGTGGTA
Hspa5	ACTATTGCTGGACTGAATGTCATG	GTCAATGGTGAGAAGAGACACATC
Nfkb2	ATTGCACATGCCTGATTTTGAG	GCTCCACAGTCAACTAACAGAT
Ngfr	GATACGGTGACCACTGTGATG	ATGGAGCAATAGACAGGAATGAG
Pawr	GAGTGCTTAGATGAGTACGAAGAT	AGGTAGGATGTGCCTGGATC
Pnpl8	GCACCAACTCTCACTATTTAGGA	AGCAAACCTCCATCTTGATGAA
Rara	CAGTCCCAGCTCCCACAGA	CCAGCAGGAAGGCAGAGAA

## Sheet: Supplementary Table 1B
Gene symbol	QIAGEN ID
Gapdh	QT01658692
Homer1	QT01759261
Rbp4	QT01166193
Ttr	QT00107485

## Sheet: Supplementary Table 2
Symbol	Entrez Gene Name	Entrez Gene ID for Human	Entrez Gene ID for Mouse	Entrez Gene ID for Rat	Location	Type(s)	Biomarker Application(s)	Drug(s)	Entrez Gene	Ensembl(A2)	Ensembl(A3)	Ensembl(A4)	Ensembl(A5)	Log Ratio	p-value	False Discovery Rate (q-value)	Array
ZDHHC14	zinc finger, DHHC-type containing 14	79683	224454	499014	Cytoplasm	enzyme			224454	--	--	--	--	-0.306	1.22E-06	1.02E-02	Mouse
ST8SIA5	ST8 alpha-N-acetyl-neuraminide alpha-2,8-sialyltransferase 5	29906	225742	364901	Cytoplasm	enzyme			225742	ENSMUSG00000025425	ENSMUSG00000025425	ENSMUSG00000025425	ENSMUSG00000025425	-0.258	2.06E-06	1.02E-02	Mouse
FUCA1	fucosidase, alpha-L- 1, tissue	2517	71665	24375	Cytoplasm	enzyme			71665	--	ENSMUSG00000028673	--	ENSMUSG00000028673	-0.238	1.72E-05	3.70E-02	Mouse
HS3ST2	heparan sulfate (glucosamine) 3-O-sulfotransferase 2	9956	195646	293451	Cytoplasm	enzyme	diagnosis		195646	--	--	--	--	-0.258	1.86E-05	3.70E-02	Mouse
L3MBTL1	l(3)mbt-like 1 (Drosophila)	26013	241764	311613	Nucleus	other			241764	--	--	--	--	0.224	2.38E-05	3.70E-02	Mouse
MED27	mediator complex subunit 27	9442	68975	296612	Nucleus	transcription regulator			68975	--	--	--	--	-0.274	2.56E-05	3.70E-02	Mouse
SGSM1	small G protein signaling modulator 1	129049	52850	288743	Nucleus	other			52850	--	--	--	--	-0.308	2.78E-05	3.70E-02	Mouse
WIPF2	WAS/WASL interacting protein family, member 2	147179	68524	360620	Cytoplasm	other			68524	--	--	--	--	-0.236	4.19E-05	3.80E-02	Mouse
SNX16	sorting nexin 16	64089	74718	64088	Other	transporter			74718	ENSMUSG00000027534	ENSMUSG00000027534	ENSMUSG00000027534	ENSMUSG00000027534	-0.272	5.98E-05	4.84E-02	Mouse
SZT2	seizure threshold 2 homolog (mouse)	23334	230676		Cytoplasm	other			230676	--	--	--	--	0.220	6.90E-05	4.84E-02	Mouse
FSCN1	fascin actin-bundling protein 1	6624	14086	683788	Cytoplasm	other	unspecified application		14086	ENSMUSG00000029581	ENSMUSG00000029581	ENSMUSG00000029581	ENSMUSG00000029581	-0.220	7.04E-05	4.84E-02	Mouse
SCG2	secretogranin II	7857	20254	24765	Extracellular Space	cytokine			20254	--	--	--	--	-0.216	7.41E-05	4.84E-02	Mouse
YARS2	tyrosyl-tRNA synthetase 2, mitochondrial	51067	70120	287924	Cytoplasm	enzyme			70120	--	ENSMUSG00000022792	ENSMUSG00000022792	--	-0.328	8.69E-05	4.84E-02	Mouse
COL6A1	collagen, type VI, alpha 1	1291	12833	294337	Extracellular Space	other		collagenase clostridium histolyticum	12833	--	--	--	--	0.202	8.73E-05	4.84E-02	Mouse
CMC2	C-x(9)-C motif containing 2	56942	66531	100363376	Cytoplasm	other			66531	ENSMUSG00000014633	ENSMUSG00000014633	ENSMUSG00000014633	ENSMUSG00000014633	-0.280	9.59E-05	4.96E-02	Mouse
LINGO1	leucine rich repeat and Ig domain containing 1	84894	235402	315691	Plasma Membrane	other			235402	--	--	--	--	-0.210	1.15E-04	4.96E-02	Mouse
MRPL13	mitochondrial ribosomal protein L13	28998	68537	299938	Cytoplasm	other			68537	ENSMUSG00000022370	ENSMUSG00000022370	ENSMUSG00000022370	ENSMUSG00000022370	-0.318	1.31E-04	4.96E-02	Mouse
CDKN1A	cyclin-dependent kinase inhibitor 1A (p21, Cip1)	1026	12575	114851	Nucleus	kinase	diagnosis,efficacy,prognosis,response to therapy		12575	ENSMUSG00000023067	ENSMUSG00000023067	ENSMUSG00000023067	ENSMUSG00000023067	-0.570	1.40E-04	4.96E-02	Mouse
CALR	calreticulin	811	12317	64202	Cytoplasm	transcription regulator	unspecified application		12317	--	--	--	--	-0.298	1.44E-04	4.96E-02	Mouse
MRPS26	mitochondrial ribosomal protein S26	64949	99045	362216	Cytoplasm	other			99045	--	--	--	--	-0.232	1.47E-04	4.96E-02	Mouse
VGF	VGF nerve growth factor inducible	7425	381677	29461	Extracellular Space	growth factor	unspecified application		381677	ENSMUSG00000037428	ENSMUSG00000037428	ENSMUSG00000037428	ENSMUSG00000037428	-0.344	1.52E-04	4.96E-02	Mouse
SYT10	synaptotagmin X	341359	54526	60567	Cytoplasm	transporter			54526	--	--	--	--	0.218	1.54E-04	4.96E-02	Mouse
INHBA	inhibin, beta A	3624	16323	29200	Extracellular Space	growth factor	diagnosis		16323	--	--	--	--	-0.556	1.90E-04	5.42E-02	Mouse
PDIA3	protein disulfide isomerase family A, member 3	2923	14827	29468	Cytoplasm	peptidase	diagnosis		14827	--	--	--	--	-0.238	2.35E-04	5.85E-02	Mouse
PGLYRP1	peptidoglycan recognition protein 1	8993	21946	84387	Plasma Membrane	transmembrane receptor			21946	--	--	--	--	-0.368	2.70E-04	6.37E-02	Mouse
ERMN	ermin, ERM-like protein	57471	77767	295619	Extracellular Space	other			77767	--	--	--	--	-0.340	2.82E-04	6.37E-02	Mouse
TAF12	TAF12 RNA polymerase II, TATA box binding protein (TBP)-associated factor, 20kDa	6883	66464	682902	Nucleus	transcription regulator			66464	ENSMUSG00000028899	ENSMUSG00000028899	ENSMUSG00000028899	ENSMUSG00000028899	-0.258	3.08E-04	6.37E-02	Mouse
RND3	Rho family GTPase 3	390	74194	295588	Cytoplasm	enzyme			74194	--	--	--	--	-0.510	3.30E-04	6.58E-02	Mouse
HSPA5	heat shock 70kDa protein 5 (glucose-regulated protein, 78kDa)	3309	14828	25617	Cytoplasm	enzyme	unspecified application		14828	ENSMUSG00000026864	ENSMUSG00000026864	ENSMUSG00000026864	ENSMUSG00000026864	-0.434	3.39E-04	6.62E-02	Mouse
ABHD6	abhydrolase domain containing 6	57406	66082	305795	Cytoplasm	enzyme			66082	ENSMUSG00000025277	ENSMUSG00000025277	ENSMUSG00000025277	ENSMUSG00000025277	-0.204	4.02E-04	7.27E-02	Mouse
YIF1A	Yip1 interacting factor homolog A (S. cerevisiae)	10897	68090	171441	Cytoplasm	other			68090	--	--	--	--	-0.214	4.23E-04	7.27E-02	Mouse
DDX52	DEAD (Asp-Glu-Ala-Asp) box polypeptide 52	11056	78394	85432	Nucleus	enzyme			78394	ENSMUSG00000020677	ENSMUSG00000020677	ENSMUSG00000020677	ENSMUSG00000020677	-0.202	5.04E-04	8.11E-02	Mouse
NDUFB2	NADH dehydrogenase (ubiquinone) 1 beta subcomplex, 2, 8kDa	4708	68198	362344	Cytoplasm	enzyme			68198	ENSMUSG00000002416	ENSMUSG00000002416	ENSMUSG00000002416	ENSMUSG00000002416	-0.200	5.38E-04	8.38E-02	Mouse
SNRNP27	small nuclear ribonucleoprotein 27kDa (U4/U6.U5)	11017	66618	362392	Nucleus	other			66618	--	--	--	--	-0.228	6.36E-04	9.47E-02	Mouse
FSTL4	follistatin-like 4	23105	320027	303130	Other	other			320027	--	--	--	--	-0.228	6.66E-04	9.53E-02	Mouse
EGR3	early growth response 3	1960	13655	25148	Nucleus	transcription regulator			13655	--	--	--	--	-0.386	7.00E-04	9.69E-02	Mouse
SDF2L1	stromal cell-derived factor 2-like 1	23753	64136	680945	Cytoplasm	other			64136	--	--	--	--	-0.434	7.54E-04	9.79E-02	Mouse
HEG1	heart development protein with EGF-like domains 1	57493	77446	689710	Plasma Membrane	other			77446	--	--	--	--	-0.204	8.45E-04	1.02E-01	Mouse
OTUB2	OTU deubiquitinase, ubiquitin aldehyde binding 2	78990	68149	314405	Nucleus	enzyme			68149	ENSMUSG00000021203	ENSMUSG00000021203	ENSMUSG00000021203	ENSMUSG00000021203	-0.218	9.16E-04	1.05E-01	Mouse
MAFG	v-maf avian musculoaponeurotic fibrosarcoma oncogene homolog G	4097	17134	64188	Nucleus	transcription regulator			17134	--	--	--	--	-0.272	9.38E-04	1.06E-01	Mouse
DPH5	diphthamide biosynthesis 5	51611	69740	295394	Cytoplasm	enzyme			69740	--	--	--	--	0.232	9.94E-04	1.10E-01	Mouse
CLMN	calmin (calponin-like, transmembrane)	79789	94040	299285	Cytoplasm	other			94040	--	--	--	--	-0.214	1.02E-03	1.10E-01	Mouse
MYO9A	myosin IXA	4649	270163	171296	Cytoplasm	enzyme			270163	--	--	--	--	-0.286	1.09E-03	1.12E-01	Mouse
RBP4	retinol binding protein 4, plasma	5950	19662	25703	Extracellular Space	transporter	unspecified application		19662	--	--	--	--	-0.234	1.09E-03	1.12E-01	Mouse
AMDHD2	amidohydrolase domain containing 2	51005	245847	302972	Nucleus	enzyme			245847	--	--	--	--	0.208	1.12E-03	1.13E-01	Mouse
LRRC1	leucine rich repeat containing 1	55227	214345	367113	Cytoplasm	other			214345	--	--	--	--	-0.238	1.15E-03	1.15E-01	Mouse
LGALS1	lectin, galactoside-binding, soluble, 1	3956	16852	56646	Extracellular Space	other	diagnosis,prognosis		16852	--	--	--	--	-0.216	1.16E-03	1.16E-01	Mouse
GRASP	GRP1 (general receptor for phosphoinositides 1)-associated scaffold protein	160622	56149	192254	Plasma Membrane	other			56149	--	--	--	--	-0.316	1.21E-03	1.16E-01	Mouse
COQ4	coenzyme Q4	51117	227683	366013	Cytoplasm	other			227683	ENSMUSG00000026798	ENSMUSG00000026798	ENSMUSG00000026798	ENSMUSG00000026798	0.204	1.26E-03	1.19E-01	Mouse
SERPINB6	serpin peptidase inhibitor, clade B (ovalbumin), member 6	5269	20719	291085	Cytoplasm	other			20719	--	--	--	--	-0.248	1.26E-03	1.19E-01	Mouse
PPP4C	protein phosphatase 4, catalytic subunit	5531	56420	171366	Cytoplasm	phosphatase			56420	ENSMUSG00000030697	ENSMUSG00000030697	ENSMUSG00000030697	ENSMUSG00000030697	-0.244	1.30E-03	1.20E-01	Mouse
DCX	doublecortin	1641	13193	84394	Cytoplasm	other			13193	--	--	--	--	0.288	1.35E-03	1.22E-01	Mouse
ETV5	ets variant 5	2119	104156	303828	Nucleus	transcription regulator			104156	--	ENSMUSG00000013089	ENSMUSG00000013089	ENSMUSG00000013089	-0.340	1.37E-03	1.22E-01	Mouse
PCSK1	proprotein convertase subtilisin/kexin type 1	5122	18548		Cytoplasm	peptidase	unspecified application		18548	--	--	--	--	-0.354	1.41E-03	1.22E-01	Mouse
SSNA1	Sjogren syndrome nuclear autoantigen 1	8636	68475		Cytoplasm	other			68475	--	--	--	--	-0.202	1.42E-03	1.22E-01	Mouse
SYT12	synaptotagmin XII	91683	171180	191595	Plasma Membrane	transporter			171180	ENSMUSG00000049303	ENSMUSG00000049303	ENSMUSG00000049303	ENSMUSG00000049303	-0.288	1.43E-03	1.22E-01	Mouse
SKIL	SKI-like proto-oncogene	6498	20482	114208	Nucleus	transcription regulator			20482	--	--	--	--	-0.202	1.43E-03	1.22E-01	Mouse
TTR	transthyretin	7276	22139	24856	Extracellular Space	transporter	diagnosis,efficacy,prognosis,unspecified application		22139	--	--	--	--	-0.308	1.63E-03	1.28E-01	Mouse
COX7B	cytochrome c oxidase subunit VIIb	1349	66142	303393	Cytoplasm	enzyme			66142	--	--	--	--	-0.264	1.68E-03	1.28E-01	Mouse
CACFD1	calcium channel flower domain containing 1	11094	381356	296599	Other	other			381356	ENSMUSG00000015488	ENSMUSG00000015488	ENSMUSG00000015488	ENSMUSG00000015488	0.232	1.79E-03	1.30E-01	Mouse
HOMER1	homer homolog 1 (Drosophila)	9456	26556	29546	Plasma Membrane	other			26556	--	--	--	--	-0.356	1.81E-03	1.30E-01	Mouse
PDIA4	protein disulfide isomerase family A, member 4	9601	12304	116598	Cytoplasm	enzyme			12304	--	--	--	--	-0.328	1.89E-03	1.32E-01	Mouse
CRHBP	corticotropin releasing hormone binding protein	1393	12919	29625	Extracellular Space	other			12919	--	--	--	--	-0.248	1.96E-03	1.34E-01	Mouse
XBP1	X-box binding protein 1	7494	22433	289754	Nucleus	transcription regulator			22433	ENSMUSG00000020484	ENSMUSG00000020484	ENSMUSG00000020484	ENSMUSG00000020484	-0.248	2.04E-03	1.35E-01	Mouse
RGCC	regulator of cell cycle	28984	66214	683573|117183	Cytoplasm	other			66214	--	--	--	--	-0.248	2.10E-03	1.35E-01	Mouse
OSTC	oligosaccharyltransferase complex subunit (non-catalytic)	58505	66357	362040	Cytoplasm	enzyme			66357	ENSMUSG00000041084	ENSMUSG00000041084	ENSMUSG00000041084	ENSMUSG00000041084	-0.238	2.11E-03	1.35E-01	Mouse
CA12	carbonic anhydrase XII	771	76459	363085	Plasma Membrane	enzyme		methazolamide, hydrochlorothiazide, acetazolamide, trichloromethiazide, chlorothiazide, chlorthalidone, benzthiazide, sulfacetamide, topiramate	76459	--	--	--	--	-0.286	2.18E-03	1.35E-01	Mouse
PTGS2	prostaglandin-endoperoxide synthase 2 (prostaglandin G/H synthase and cyclooxygenase)	5743	19225	29527	Cytoplasm	enzyme	diagnosis,disease progression,efficacy,prognosis,unspecified application	acetaminophen/pentazocine, acetaminophen/clemastine/pseudoephedrine, aspirin/butalbital/caffeine, acetaminophen/caffeine/dihydrocodeine, aspirin/hydrocodone, aspirin/oxycodone, acetaminophen/aspirin/caffeine, aspirin/pravastatin, acetaminophen/dexbrompheniramine/pseudoephedrine, aspirin/meprobamate, aspirin/caffeine/propoxyphene, aspirin/butalbital/caffeine/codeine, aspirin/caffeine/dihydrocodein…	19225	--	--	--	--	-0.456	2.18E-03	1.35E-01	Mouse
ARHGAP25	Rho GTPase activating protein 25	9938	232201	500246	Cytoplasm	other			232201	--	--	--	--	-0.360	2.30E-03	1.35E-01	Mouse
MAPK11	mitogen-activated protein kinase 11	5600	19094	689314	Cytoplasm	kinase		talmapimod, regorafenib	19094	--	--	--	--	-0.216	2.66E-03	1.43E-01	Mouse
CBLN4	cerebellin 4 precursor	140689	228942	499947	Extracellular Space	other			228942	--	--	--	--	-0.378	2.74E-03	1.45E-01	Mouse
SH3RF2	SH3 domain containing ring finger 2	153769	269016	307472	Extracellular Space	other			269016	--	--	--	--	-0.294	2.90E-03	1.51E-01	Mouse
SLC25A18	solute carrier family 25 (glutamate carrier), member 18	83733	71803	681896	Cytoplasm	transporter			71803	--	--	--	--	-0.210	3.16E-03	1.51E-01	Mouse
OSBPL3	oxysterol binding protein-like 3	26031	71720	362360	Cytoplasm	other			71720	--	--	--	--	-0.258	3.24E-03	1.54E-01	Mouse
TXNIP	thioredoxin interacting protein	10628	56338	117514	Cytoplasm	other			56338	ENSMUSG00000038393	ENSMUSG00000038393	ENSMUSG00000038393	ENSMUSG00000038393	-0.264	3.44E-03	1.56E-01	Mouse
RLBP1	retinaldehyde binding protein 1	6017	19771	293049	Cytoplasm	transporter	unspecified application		19771	--	--	--	--	-0.246	3.96E-03	1.67E-01	Mouse
VIM	vimentin	7431	22352	81818	Cytoplasm	other	diagnosis,efficacy,prognosis		22352	--	--	--	--	-0.210	4.17E-03	1.69E-01	Mouse
PDIA6	protein disulfide isomerase family A, member 6	10130	71853	286906	Cytoplasm	enzyme			71853	ENSMUSG00000020571	ENSMUSG00000020571	ENSMUSG00000020571	ENSMUSG00000020571	-0.242	4.30E-03	1.72E-01	Mouse
PDP1	pyruvate dehyrogenase phosphatase catalytic subunit 1	54704	381511	54705	Cytoplasm	phosphatase			381511	ENSMUSG00000049225	ENSMUSG00000049225	ENSMUSG00000049225	ENSMUSG00000049225	-0.222	4.46E-03	1.74E-01	Mouse
FOSB	FBJ murine osteosarcoma viral oncogene homolog B	2354	14282	100360880	Nucleus	transcription regulator			14282	ENSMUSG00000003545	ENSMUSG00000003545	ENSMUSG00000003545	ENSMUSG00000003545	-0.406	5.23E-03	1.87E-01	Mouse
EIF3K	eukaryotic translation initiation factor 3, subunit K	27335	73830	292762	Cytoplasm	translation regulator			73830	--	--	--	--	-0.210	5.32E-03	1.87E-01	Mouse
CBLN2	cerebellin 2 precursor	147381	12405	291388	Extracellular Space	other			12405	--	--	--	--	-0.252	5.55E-03	1.90E-01	Mouse
ADAMTS3	ADAM metallopeptidase with thrombospondin type 1 motif, 3	9508	330119	305253	Extracellular Space	peptidase			330119	--	--	--	--	0.220	5.75E-03	1.92E-01	Mouse
TBL3	transducin (beta)-like 3	10607	213773	287120	Cytoplasm	peptidase			--	ENSMUSG00000040688	ENSMUSG00000040688	ENSMUSG00000040688	--	1.244	1.01E-06	1.58E-02	N2A 1µM HBCD
GGACT	gamma-glutamylamine cyclotransferase	87769	223267	290500	Cytoplasm	enzyme			--	ENSMUSG00000041625	ENSMUSG00000041625	--	--	2.802	2.14E-06	1.66E-02	N2A 1µM HBCD
ID2	inhibitor of DNA binding 2, dominant negative helix-loop-helix protein	3398	15902	25587	Nucleus	transcription regulator			--	ENSMUSG00000020644	ENSMUSG00000020644	--	ENSMUSG00000020644	1.730	4.50E-06	2.33E-02	N2A 1µM HBCD
SLC25A5	solute carrier family 25 (mitochondrial carrier; adenine nucleotide translocator), member 5	292	11740|433923	25176	Cytoplasm	transporter		clodronic acid	--	ENSMUSG00000016319	ENSMUSG00000016319	--	--	2.014	1.29E-05	3.17E-02	N2A 1µM HBCD
SMPD4	sphingomyelin phosphodiesterase 4, neutral membrane (neutral sphingomyelinase-3)	55627	77626	303790	Cytoplasm	enzyme			--	ENSMUSG00000005899	ENSMUSG00000005899	--	--	1.295	1.37E-05	3.17E-02	N2A 1µM HBCD
F2R	coagulation factor II (thrombin) receptor	2149	14062	25439	Plasma Membrane	G-protein coupled receptor	disease progression	chrysalin, argatroban, bivalirudin	--	ENSMUSG00000048376	ENSMUSG00000048376	--	--	-0.935	1.43E-05	3.17E-02	N2A 1µM HBCD
RTTN	rotatin	25914	246102	291377	Other	other			--	ENSMUSG00000023066	ENSMUSG00000023066	ENSMUSG00000023066	--	1.448	2.53E-05	3.94E-02	N2A 1µM HBCD
MCM5	minichromosome maintenance complex component 5	4174	17218	291885	Nucleus	enzyme	disease progression		--	ENSMUSG00000005410	ENSMUSG00000005410	ENSMUSG00000005410	ENSMUSG00000005410	1.482	2.54E-05	3.94E-02	N2A 1µM HBCD
MSL3	male-specific lethal 3 homolog (Drosophila)	10943	17692	317464	Nucleus	transcription regulator			--	ENSMUSG00000031358	ENSMUSG00000031358	--	--	7.026	3.25E-05	4.41E-02	N2A 1µM HBCD
USP5	ubiquitin specific peptidase 5 (isopeptidase T)	8078	22225	297593	Cytoplasm	peptidase			--	ENSMUSG00000038429	ENSMUSG00000038429	--	--	1.034	3.64E-05	4.41E-02	N2A 1µM HBCD
ZNF646	zinc finger protein 646	9726	233905	309003	Nucleus	other			--	ENSMUSG00000049739	ENSMUSG00000049739	ENSMUSG00000049739	--	1.627	3.69E-05	4.41E-02	N2A 1µM HBCD
ZSCAN29	zinc finger and SCAN domain containing 29	146050	99334	311353	Nucleus	other			--	ENSMUSG00000050619	ENSMUSG00000050619	--	--	2.133	4.24E-05	4.71E-02	N2A 1µM HBCD
TADA1	transcriptional adaptor 1	117143	27878	360874	Other	transcription regulator			--	ENSMUSG00000026563	ENSMUSG00000026563	ENSMUSG00000026563	--	1.342	6.90E-05	7.09E-02	N2A 1µM HBCD
NBEAL2	neurobeachin-like 2	23218	235627	316014	Cytoplasm	other			--	ENSMUSG00000056724	ENSMUSG00000056724	ENSMUSG00000056724	ENSMUSG00000056724	1.555	7.30E-05	7.09E-02	N2A 1µM HBCD
PXYLP1	2-phosphoxylose phosphatase 1	92370	235534	315939	Cytoplasm	phosphatase			--	ENSMUSG00000043587	ENSMUSG00000043587	ENSMUSG00000043587	ENSMUSG00000043587	4.545	9.57E-05	8.75E-02	N2A 1µM HBCD
SMAD2	SMAD family member 2	4087	17126	29357	Nucleus	transcription regulator			--	ENSMUSG00000024563	ENSMUSG00000024563	ENSMUSG00000024563	ENSMUSG00000024563	-2.071	2.24E-04	1.59E-01	N2A 1µM HBCD
CCDC88C	coiled-coil domain containing 88C	440193	68339	362770	Cytoplasm	other			--	ENSMUSG00000021182	--	ENSMUSG00000021182	--	2.559	2.31E-04	1.59E-01	N2A 1µM HBCD
TNFRSF1B	tumor necrosis factor receptor superfamily, member 1B	7133	21938	156767	Plasma Membrane	transmembrane receptor	efficacy,safety		--	ENSMUSG00000028599	ENSMUSG00000028599	ENSMUSG00000028599	ENSMUSG00000028599	2.211	2.35E-04	1.59E-01	N2A 1µM HBCD
C1QTNF6	C1q and tumor necrosis factor related protein 6	114904	72709	315114	Extracellular Space	other			--	ENSMUSG00000022440	ENSMUSG00000022440	ENSMUSG00000022440	ENSMUSG00000022440	-1.310	2.62E-04	1.60E-01	N2A 1µM HBCD
MEN1	multiple endocrine neoplasia I	4221	17283	29417	Nucleus	transcription regulator			--	ENSMUSG00000024947	ENSMUSG00000024947	--	--	0.991	2.67E-04	1.60E-01	N2A 1µM HBCD
DDX39B	DEAD (Asp-Glu-Ala-Asp) box polypeptide 39B	7919	53817	114612	Nucleus	enzyme	safety		--	ENSMUSG00000019432	ENSMUSG00000019432	ENSMUSG00000019432	ENSMUSG00000019432	0.928	3.06E-04	1.70E-01	N2A 1µM HBCD
SH3RF1	SH3 domain containing ring finger 1	57630	59009	306417	Cytoplasm	other			--	ENSMUSG00000031642	ENSMUSG00000031642	ENSMUSG00000031642	ENSMUSG00000031642	2.000	3.55E-04	1.85E-01	N2A 1µM HBCD
SUV39H1	suppressor of variegation 3-9 homolog 1 (Drosophila)	6839	20937	302553	Nucleus	enzyme			--	ENSMUSG00000039231	ENSMUSG00000039231	ENSMUSG00000039231	ENSMUSG00000039231	1.143	3.57E-04	1.85E-01	N2A 1µM HBCD
SLC38A6	solute carrier family 38, member 6	145389	625098	299139	Other	transporter	diagnosis		--	ENSMUSG00000044712	ENSMUSG00000044712	--	--	1.801	4.11E-04	1.96E-01	N2A 1µM HBCD
NIFK	nucleolar protein interacting with the FHA domain of MKI67	84365	67949	246042	Nucleus	other			--	ENSMUSG00000026377	ENSMUSG00000026377	ENSMUSG00000026377	--	0.935	4.13E-04	1.96E-01	N2A 1µM HBCD
PTPN13	protein tyrosine phosphatase, non-receptor type 13 (APO-1/CD95 (Fas)-associated phosphatase)	5783	19249	498331	Cytoplasm	phosphatase			--	ENSMUSG00000034573	ENSMUSG00000034573	--	--	-1.770	4.20E-04	1.96E-01	N2A 1µM HBCD
PRRG2	proline rich Gla (G-carboxyglutamic acid) 2	5639	65116	361570	Extracellular Space	other			--	ENSMUSG00000007837	ENSMUSG00000007837	--	--	-1.161	4.29E-04	1.96E-01	N2A 1µM HBCD
IER3	immediate early response 3	8870	15937	294235	Cytoplasm	other	unspecified application		--	ENSMUSG00000003541	ENSMUSG00000003541	ENSMUSG00000003541	ENSMUSG00000003541	-2.422	2.00E-12	3.11E-08	N2A 2µM HBCD
MCM5	minichromosome maintenance complex component 5	4174	17218	291885	Nucleus	enzyme	disease progression		--	ENSMUSG00000005410	ENSMUSG00000005410	ENSMUSG00000005410	ENSMUSG00000005410	2.489	4.09E-11	2.12E-07	N2A 2µM HBCD
ARNTL	aryl hydrocarbon receptor nuclear translocator-like	406	11865	29657	Nucleus	transcription regulator			--	ENSMUSG00000055116	ENSMUSG00000055116	ENSMUSG00000055116	ENSMUSG00000055116	-2.562	9.34E-10	3.63E-06	N2A 2µM HBCD
NIFK	nucleolar protein interacting with the FHA domain of MKI67	84365	67949	246042	Nucleus	other			--	ENSMUSG00000026377	ENSMUSG00000026377	ENSMUSG00000026377	--	1.667	1.40E-09	4.35E-06	N2A 2µM HBCD
APEX1	APEX nuclease (multifunctional DNA repair enzyme) 1	328	11792	79116	Nucleus	enzyme			--	ENSMUSG00000035960	ENSMUSG00000035960	ENSMUSG00000035960	ENSMUSG00000035960	1.662	3.73E-09	5.92E-06	N2A 2µM HBCD
HSPH1	heat shock 105kDa/110kDa protein 1	10808	15505	288444	Cytoplasm	other			--	--	ENSMUSG00000029657	ENSMUSG00000029657	--	1.969	4.16E-09	5.92E-06	N2A 2µM HBCD
FEN1	flap structure-specific endonuclease 1	2237	14156	84490	Nucleus	enzyme			--	ENSMUSG00000024742	ENSMUSG00000024742	ENSMUSG00000024742	ENSMUSG00000024742	1.927	4.18E-09	5.92E-06	N2A 2µM HBCD
CAST	calpastatin	831	12380	25403	Cytoplasm	peptidase			--	--	ENSMUSG00000021585	--	--	-1.692	4.19E-09	5.92E-06	N2A 2µM HBCD
PNPLA8	patatin-like phospholipase domain containing 8	50640	67452	314075	Cytoplasm	enzyme			--	ENSMUSG00000036257	ENSMUSG00000036257	ENSMUSG00000036257	ENSMUSG00000036257	-1.693	6.41E-09	7.69E-06	N2A 2µM HBCD
SLC1A4	solute carrier family 1 (glutamate/neutral amino acid transporter), member 4	6509	55963	305540	Plasma Membrane	transporter		riluzole	--	ENSMUSG00000020142	ENSMUSG00000020142	ENSMUSG00000020142	ENSMUSG00000020142	-1.947	1.47E-08	1.36E-05	N2A 2µM HBCD
ID2	inhibitor of DNA binding 2, dominant negative helix-loop-helix protein	3398	15902	25587	Nucleus	transcription regulator			--	ENSMUSG00000020644	ENSMUSG00000020644	--	ENSMUSG00000020644	1.893	1.49E-08	1.36E-05	N2A 2µM HBCD
SMPD4	sphingomyelin phosphodiesterase 4, neutral membrane (neutral sphingomyelinase-3)	55627	77626	303790	Cytoplasm	enzyme			--	ENSMUSG00000005899	ENSMUSG00000005899	--	--	1.526	1.61E-08	1.39E-05	N2A 2µM HBCD
CCDC107	coiled-coil domain containing 107	203260	622404	313496	Other	other			--	ENSMUSG00000028461	ENSMUSG00000028461	ENSMUSG00000028461	ENSMUSG00000028461	-1.456	1.94E-08	1.57E-05	N2A 2µM HBCD
CEBPB	CCAAT/enhancer binding protein (C/EBP), beta	1051	12608	24253	Nucleus	transcription regulator			--	ENSMUSG00000056501	ENSMUSG00000056501	ENSMUSG00000056501	ENSMUSG00000056501	-1.563	2.05E-08	1.57E-05	N2A 2µM HBCD
TBL3	transducin (beta)-like 3	10607	213773	287120	Cytoplasm	peptidase			--	ENSMUSG00000040688	ENSMUSG00000040688	ENSMUSG00000040688	--	1.209	2.12E-08	1.57E-05	N2A 2µM HBCD
EGR1	early growth response 1	1958	13653	24330	Nucleus	transcription regulator	diagnosis		--	--	ENSMUSG00000038418	ENSMUSG00000038418	--	-3.422	2.55E-08	1.80E-05	N2A 2µM HBCD
SUV39H1	suppressor of variegation 3-9 homolog 1 (Drosophila)	6839	20937	302553	Nucleus	enzyme			--	ENSMUSG00000039231	ENSMUSG00000039231	ENSMUSG00000039231	ENSMUSG00000039231	1.701	3.04E-08	2.06E-05	N2A 2µM HBCD
DNAJA1	DnaJ (Hsp40) homolog, subfamily A, member 1	3301	15502	65028	Nucleus	other			--	ENSMUSG00000028410	ENSMUSG00000028410	ENSMUSG00000028410	ENSMUSG00000028410	2.216	3.27E-08	2.12E-05	N2A 2µM HBCD
MCM7	minichromosome maintenance complex component 7	4176	17220	288532	Nucleus	enzyme	diagnosis,disease progression		--	ENSMUSG00000029730	ENSMUSG00000029730	ENSMUSG00000029730	ENSMUSG00000029730	1.718	3.60E-08	2.15E-05	N2A 2µM HBCD
HERPUD1	homocysteine-inducible, endoplasmic reticulum stress-inducible, ubiquitin-like domain member 1	9709	64209	85430	Cytoplasm	other			--	ENSMUSG00000031770	ENSMUSG00000031770	ENSMUSG00000031770	ENSMUSG00000031770	-2.036	3.94E-08	2.27E-05	N2A 2µM HBCD
LGALS8	lectin, galactoside-binding, soluble, 8	3964	56048	116641	Extracellular Space	other			--	ENSMUSG00000057554	ENSMUSG00000057554	ENSMUSG00000057554	ENSMUSG00000057554	-1.481	4.36E-08	2.42E-05	N2A 2µM HBCD
AKAP8	A kinase (PRKA) anchor protein 8	10270	56399	116633	Nucleus	other			--	ENSMUSG00000024045	ENSMUSG00000024045	ENSMUSG00000024045	ENSMUSG00000024045	1.113	4.54E-08	2.42E-05	N2A 2µM HBCD
LYSMD3	LysM, putative peptidoglycan-binding, domain containing 3	116068	80289	315923	Other	other			--	ENSMUSG00000035840	ENSMUSG00000035840	ENSMUSG00000035840	ENSMUSG00000035840	-1.917	4.67E-08	2.42E-05	N2A 2µM HBCD
TK1	thymidine kinase 1, soluble	7083	21877	24834	Cytoplasm	kinase	diagnosis,prognosis		--	--	ENSMUSG00000025574	--	ENSMUSG00000025574	1.773	5.67E-08	2.84E-05	N2A 2µM HBCD
MTX3	metaxin 3	345778	382793	688905	Other	other			--	ENSMUSG00000021704	ENSMUSG00000021704	ENSMUSG00000021704	ENSMUSG00000021704	-1.618	6.11E-08	2.97E-05	N2A 2µM HBCD
ZEB1	zinc finger E-box binding homeobox 1	6935	21417	25705	Nucleus	transcription regulator			--	ENSMUSG00000024238	ENSMUSG00000024238	ENSMUSG00000024238	ENSMUSG00000024238	-1.634	6.98E-08	3.19E-05	N2A 2µM HBCD
NT5C2	5'-nucleotidase, cytosolic II	22978	76952	100363253	Cytoplasm	phosphatase			--	ENSMUSG00000025041	ENSMUSG00000025041	ENSMUSG00000025041	ENSMUSG00000025041	1.651	7.17E-08	3.19E-05	N2A 2µM HBCD
CLIC4	chloride intracellular channel 4	25932	29876	83718	Plasma Membrane	ion channel			--	ENSMUSG00000037242	ENSMUSG00000037242	ENSMUSG00000037242	ENSMUSG00000037242	-1.217	7.73E-08	3.34E-05	N2A 2µM HBCD
SRSF2	serine/arginine-rich splicing factor 2	6427	20382	494445	Nucleus	transcription regulator			--	--	ENSMUSG00000034120	ENSMUSG00000034120	--	1.371	8.23E-08	3.46E-05	N2A 2µM HBCD
CXCL2	chemokine (C-X-C motif) ligand 2	2920	14825	81503	Extracellular Space	cytokine			--	--	ENSMUSG00000029380	ENSMUSG00000029380	--	-2.815	8.83E-08	3.47E-05	N2A 2µM HBCD
FASN	fatty acid synthase	2194	14104	50671	Cytoplasm	enzyme	diagnosis,efficacy	orlistat, cerulenin	--	ENSMUSG00000025153	ENSMUSG00000025153	ENSMUSG00000025153	ENSMUSG00000025153	2.037	8.87E-08	3.47E-05	N2A 2µM HBCD
NUDC	nudC nuclear distribution protein	10726	18221	29648	Cytoplasm	other			--	--	ENSMUSG00000028851	--	--	1.630	8.93E-08	3.47E-05	N2A 2µM HBCD
SF3B3	splicing factor 3b, subunit 3, 130kDa	23450	101943	292019	Nucleus	other	unspecified application		--	ENSMUSG00000033732	ENSMUSG00000033732	ENSMUSG00000033732	ENSMUSG00000033732	1.246	9.36E-08	3.51E-05	N2A 2µM HBCD
NCAPH2	non-SMC condensin II complex, subunit H2	29781	52683	300149	Nucleus	other			--	--	ENSMUSG00000008690	--	--	1.860	9.48E-08	3.51E-05	N2A 2µM HBCD
MUM1	melanoma associated antigen (mutated) 1	84939	68114	362838	Nucleus	other			--	ENSMUSG00000020156	ENSMUSG00000020156	ENSMUSG00000020156	ENSMUSG00000020156	1.802	1.31E-07	4.57E-05	N2A 2µM HBCD
NAGA	N-acetylgalactosaminidase, alpha-	4668	17939	315165	Cytoplasm	enzyme			--	ENSMUSG00000022453	ENSMUSG00000022453	ENSMUSG00000022453	ENSMUSG00000022453	-1.840	1.35E-07	4.57E-05	N2A 2µM HBCD
VEGFA	vascular endothelial growth factor A	7422	22339	83785	Extracellular Space	growth factor	diagnosis,efficacy,prognosis,safety,unspecified application	dalteparin, bevacizumab, ranibizumab, aflibercept, bevacizumab/erlotinib, bevacizumab/sorafenib, bevacizumab/5-fluorouracil, bevacizumab/temozolomide, bevacizumab/irinotecan, bevacizumab/carmustine/lomustine, bevacizumab/paclitaxel, bevacizumab/irinotecan/oxaliplatin, aflibercept/irinotecan, bevacizumab/capecitabine/oxaliplatin, bevacizumab/panitumumab, bevacizumab/cetuximab, bevacizumab/pemetrex…	--	--	ENSMUSG00000023951	--	--	-1.610	1.35E-07	4.57E-05	N2A 2µM HBCD
WDHD1	WD repeat and HMG-box DNA binding protein 1	11169	218973	305827	Nucleus	other			--	--	ENSMUSG00000037572	ENSMUSG00000037572	--	1.366	1.52E-07	4.95E-05	N2A 2µM HBCD
RHBDD1	rhomboid domain containing 1	84236	76867	316557	Extracellular Space	peptidase			--	ENSMUSG00000026142	ENSMUSG00000026142	ENSMUSG00000026142	ENSMUSG00000026142	-2.073	1.54E-07	4.95E-05	N2A 2µM HBCD
PRUNE2	prune homolog 2 (Drosophila)	158471	353211	293823	Other	other			--	ENSMUSG00000039126	ENSMUSG00000039126	ENSMUSG00000039126	ENSMUSG00000039126	-1.634	1.94E-07	6.03E-05	N2A 2µM HBCD
TBC1D14	TBC1 domain family, member 14	57533	100855	360956	Extracellular Space	other			--	ENSMUSG00000029192	ENSMUSG00000029192	ENSMUSG00000029192	ENSMUSG00000029192	1.235	2.01E-07	6.04E-05	N2A 2µM HBCD
KAT2A	K(lysine) acetyltransferase 2A	2648	14534	303539	Cytoplasm	enzyme			--	ENSMUSG00000020918	ENSMUSG00000020918	ENSMUSG00000020918	ENSMUSG00000020918	1.361	2.08E-07	6.04E-05	N2A 2µM HBCD
ADSL	adenylosuccinate lyase	158	11564	315150	Cytoplasm	enzyme			--	ENSMUSG00000022407	ENSMUSG00000022407	ENSMUSG00000022407	ENSMUSG00000022407	1.767	2.11E-07	6.04E-05	N2A 2µM HBCD
RSPH14	radial spoke head 14 homolog (Chlamydomonas)	27156	71236	365552	Other	other			--	--	ENSMUSG00000009070	ENSMUSG00000009070	--	2.544	2.14E-07	6.04E-05	N2A 2µM HBCD
NUPR1	nuclear protein, transcriptional regulator, 1	26471	56312	113900|100912108	Nucleus	transcription regulator			--	--	ENSMUSG00000030717	ENSMUSG00000030717	ENSMUSG00000030717	-2.108	2.18E-07	6.04E-05	N2A 2µM HBCD
KRT14	keratin 14, type I	3861	16664	287701	Cytoplasm	other	unspecified application		--	ENSMUSG00000045545	ENSMUSG00000045545	ENSMUSG00000045545	ENSMUSG00000045545	-2.289	2.43E-07	6.42E-05	N2A 2µM HBCD
XBP1	X-box binding protein 1	7494	22433	289754	Nucleus	transcription regulator			22433	ENSMUSG00000020484	ENSMUSG00000020484	ENSMUSG00000020484	ENSMUSG00000020484	-1.816	2.44E-07	6.42E-05	N2A 2µM HBCD
KNOP1	lysine-rich nucleolar protein 1	400506	66356	680982	Other	other			--	--	ENSMUSG00000030980	--	--	1.306	2.49E-07	6.46E-05	N2A 2µM HBCD
UHRF1	ubiquitin-like with PHD and ring finger domains 1	29128	18140	316129	Nucleus	transcription regulator			--	--	ENSMUSG00000001228	--	ENSMUSG00000001228	1.220	2.57E-07	6.52E-05	N2A 2µM HBCD
DDX39B	DEAD (Asp-Glu-Ala-Asp) box polypeptide 39B	7919	53817	114612	Nucleus	enzyme	safety		--	ENSMUSG00000019432	ENSMUSG00000019432	ENSMUSG00000019432	ENSMUSG00000019432	1.200	2.65E-07	6.52E-05	N2A 2µM HBCD
ATG12	autophagy related 12	9140	67526	361321	Cytoplasm	other			--	ENSMUSG00000032905	ENSMUSG00000032905	ENSMUSG00000032905	ENSMUSG00000032905	-1.343	2.73E-07	6.52E-05	N2A 2µM HBCD
Rpl22l1	ribosomal protein L22 like 1		68028	361923	Other	other			--	ENSMUSG00000039221	ENSMUSG00000039221	ENSMUSG00000039221	ENSMUSG00000039221	-1.803	2.85E-07	6.70E-05	N2A 2µM HBCD
LIX1	Lix1 homolog (chicken)	167410	66643	292381	Other	other			--	--	ENSMUSG00000047786	--	ENSMUSG00000047786	2.896	2.92E-07	6.78E-05	N2A 2µM HBCD
DDX24	DEAD (Asp-Glu-Ala-Asp) box helicase 24	57062	27225	373065	Nucleus	enzyme			--	ENSMUSG00000041645	ENSMUSG00000041645	ENSMUSG00000041645	ENSMUSG00000041645	1.197	3.14E-07	7.15E-05	N2A 2µM HBCD
ZNF646	zinc finger protein 646	9726	233905	309003	Nucleus	other			--	ENSMUSG00000049739	ENSMUSG00000049739	ENSMUSG00000049739	--	1.740	3.18E-07	7.15E-05	N2A 2µM HBCD
TOMM22	translocase of outer mitochondrial membrane 22 homolog (yeast)	56993	223696	300075	Cytoplasm	transporter			--	ENSMUSG00000022427	ENSMUSG00000022427	ENSMUSG00000022427	ENSMUSG00000022427	1.266	3.22E-07	7.15E-05	N2A 2µM HBCD
SHMT1	serine hydroxymethyltransferase 1 (soluble)	6470	20425	287379	Cytoplasm	enzyme		mimosine	--	--	ENSMUSG00000020534	--	--	2.074	3.59E-07	7.87E-05	N2A 2µM HBCD
SMARCA4	SWI/SNF related, matrix associated, actin dependent regulator of chromatin, subfamily a, member 4	6597	20586	171379	Nucleus	transcription regulator			--	ENSMUSG00000032187	ENSMUSG00000032187	ENSMUSG00000032187	ENSMUSG00000032187	1.262	3.64E-07	7.87E-05	N2A 2µM HBCD
SEL1L	sel-1 suppressor of lin-12-like (C. elegans)	6400	20338	314352	Cytoplasm	other			--	ENSMUSG00000020964	ENSMUSG00000020964	ENSMUSG00000020964	ENSMUSG00000020964	-1.706	3.70E-07	7.87E-05	N2A 2µM HBCD
CYB5R1	cytochrome b5 reductase 1	51706	72017	304805	Cytoplasm	enzyme			--	--	ENSMUSG00000026456	--	--	-2.167	4.17E-07	8.76E-05	N2A 2µM HBCD
TXNIP	thioredoxin interacting protein	10628	56338	117514	Cytoplasm	other			56338	ENSMUSG00000038393	ENSMUSG00000038393	ENSMUSG00000038393	ENSMUSG00000038393	-2.592	4.23E-07	8.77E-05	N2A 2µM HBCD
EXOSC7	exosome component 7	23016	66446	316098	Nucleus	enzyme			--	--	ENSMUSG00000025785	ENSMUSG00000025785	--	0.923	4.41E-07	9.01E-05	N2A 2µM HBCD
MEAF6	MYST/Esa1-associated factor 6	64769	70088	362594	Nucleus	other			--	--	ENSMUSG00000028863	ENSMUSG00000028863	--	0.939	4.52E-07	9.12E-05	N2A 2µM HBCD
Nolc1	nucleolar and coiled-body phosphoprotein 1		70769		Nucleus	other			--	--	ENSMUSG00000015176	ENSMUSG00000015176	--	1.372	4.73E-07	9.34E-05	N2A 2µM HBCD
ARID5A	AT rich interactive domain 5A (MRF1-like)	10865	214855	316327	Nucleus	transcription regulator			--	ENSMUSG00000037447	ENSMUSG00000037447	ENSMUSG00000037447	ENSMUSG00000037447	-1.210	4.80E-07	9.34E-05	N2A 2µM HBCD
SRSF7	serine/arginine-rich splicing factor 7	6432	225027	362687	Nucleus	other			--	ENSMUSG00000024097	ENSMUSG00000024097	ENSMUSG00000024097	ENSMUSG00000024097	1.271	4.81E-07	9.34E-05	N2A 2µM HBCD
SLC36A1	solute carrier family 36 (proton/amino acid symporter), member 1	206358	215335	155205	Plasma Membrane	transporter			--	ENSMUSG00000020261	ENSMUSG00000020261	ENSMUSG00000020261	ENSMUSG00000020261	1.189	5.00E-07	9.49E-05	N2A 2µM HBCD
RAB39B	RAB39B, member RAS oncogene family	116442	67790		Plasma Membrane	enzyme			--	ENSMUSG00000031202	ENSMUSG00000031202	ENSMUSG00000031202	ENSMUSG00000031202	-2.289	5.02E-07	9.49E-05	N2A 2µM HBCD
HN1	hematological and neurological expressed 1	51155	15374	287828	Nucleus	other	unspecified application		--	ENSMUSG00000020737	ENSMUSG00000020737	ENSMUSG00000020737	ENSMUSG00000020737	1.069	5.26E-07	9.61E-05	N2A 2µM HBCD
CCNI	cyclin I	10983	12453	289500	Other	other			--	ENSMUSG00000063015	ENSMUSG00000063015	ENSMUSG00000063015	ENSMUSG00000063015	-1.074	5.33E-07	9.64E-05	N2A 2µM HBCD
NOP9	NOP9 nucleolar protein	161424	67842	290235	Other	other			--	ENSMUSG00000019297	ENSMUSG00000019297	ENSMUSG00000019297	ENSMUSG00000019297	1.433	5.61E-07	1.00E-04	N2A 2µM HBCD
CDC6	cell division cycle 6	990	23834	360621	Nucleus	other			--	--	ENSMUSG00000017499	ENSMUSG00000017499	--	1.590	6.03E-07	1.06E-04	N2A 2µM HBCD
HAT1	histone acetyltransferase 1	8520	107435	296501	Nucleus	enzyme			--	--	ENSMUSG00000027018	ENSMUSG00000027018	--	1.145	6.27E-07	1.08E-04	N2A 2µM HBCD
CAD	carbamoyl-phosphate synthetase 2, aspartate transcarbamylase, and dihydroorotase	790	69719	24240	Cytoplasm	enzyme			--	--	ENSMUSG00000013629	ENSMUSG00000013629	ENSMUSG00000013629	1.521	6.42E-07	1.09E-04	N2A 2µM HBCD
FYN	FYN proto-oncogene, Src family tyrosine kinase	2534	14360	25150	Plasma Membrane	kinase	efficacy	dasatinib	--	ENSMUSG00000019843	ENSMUSG00000019843	ENSMUSG00000019843	ENSMUSG00000019843	-1.353	6.49E-07	1.09E-04	N2A 2µM HBCD
KIF20A	kinesin family member 20A	10112	19348	361308	Cytoplasm	transporter			--	ENSMUSG00000003779	ENSMUSG00000003779	ENSMUSG00000003779	ENSMUSG00000003779	1.911	6.97E-07	1.15E-04	N2A 2µM HBCD
YPEL3	yippee-like 3 (Drosophila)	83719	66090	293491	Other	other			--	--	ENSMUSG00000042675	ENSMUSG00000042675	ENSMUSG00000042675	-1.308	7.22E-07	1.18E-04	N2A 2µM HBCD
AKT1S1	AKT1 substrate 1 (proline-rich)	84335	67605	292887	Cytoplasm	other	efficacy		--	ENSMUSG00000011096	ENSMUSG00000011096	ENSMUSG00000011096	ENSMUSG00000011096	1.157	8.66E-07	1.36E-04	N2A 2µM HBCD
DGKA	diacylglycerol kinase, alpha 80kDa	1606	13139	140866	Cytoplasm	kinase			--	ENSMUSG00000025357	ENSMUSG00000025357	ENSMUSG00000025357	ENSMUSG00000025357	-1.236	8.86E-07	1.38E-04	N2A 2µM HBCD
BHLHE40	basic helix-loop-helix family, member e40	8553	20893	79431	Nucleus	transcription regulator			--	ENSMUSG00000030103	ENSMUSG00000030103	ENSMUSG00000030103	ENSMUSG00000030103	-1.431	9.09E-07	1.40E-04	N2A 2µM HBCD
LRRC8A	leucine rich repeat containing 8 family, member A	56262	241296	311846	Extracellular Space	other			--	--	ENSMUSG00000007476	ENSMUSG00000007476	--	-1.652	1.02E-06	1.53E-04	N2A 2µM HBCD
MSL3	male-specific lethal 3 homolog (Drosophila)	10943	17692	317464	Nucleus	transcription regulator			--	ENSMUSG00000031358	ENSMUSG00000031358	--	--	6.913	1.03E-06	1.53E-04	N2A 2µM HBCD
MTHFD1	methylenetetrahydrofolate dehydrogenase (NADP+ dependent) 1, methenyltetrahydrofolate cyclohydrolase, formyltetrahydrofolate synthetase	4522	108156	64300	Cytoplasm	enzyme			--	ENSMUSG00000021048	ENSMUSG00000021048	ENSMUSG00000021048	ENSMUSG00000021048	1.653	1.03E-06	1.53E-04	N2A 2µM HBCD
PITPNA	phosphatidylinositol transfer protein, alpha	5306	18738	29525	Cytoplasm	transporter	diagnosis		--	ENSMUSG00000017781	ENSMUSG00000017781	ENSMUSG00000017781	ENSMUSG00000017781	1.494	1.08E-06	1.57E-04	N2A 2µM HBCD
TIPARP	TCDD-inducible poly(ADP-ribose) polymerase	25976	99929	310467	Nucleus	enzyme			--	ENSMUSG00000034640	ENSMUSG00000034640	ENSMUSG00000034640	ENSMUSG00000034640	-1.376	1.09E-06	1.57E-04	N2A 2µM HBCD
GHITM	growth hormone inducible transmembrane protein	27069	66092	290596	Cytoplasm	other	unspecified application		--	ENSMUSG00000041028	ENSMUSG00000041028	ENSMUSG00000041028	ENSMUSG00000041028	-1.773	1.12E-06	1.60E-04	N2A 2µM HBCD
UBE4A	ubiquitination factor E4A	9354	140630	315608	Cytoplasm	other			--	ENSMUSG00000059890	ENSMUSG00000059890	ENSMUSG00000059890	ENSMUSG00000059890	0.997	1.21E-06	1.70E-04	N2A 2µM HBCD
HLA-A	major histocompatibility complex, class I, A	3105	15013|15006|667977|110557|14972|69717|15015|15018|14964|14963|15007	24973|368153|414779|414783|414819|414793|309607|309603|414792|24974|414790|100364500	Plasma Membrane	other	efficacy,response to therapy		--	--	ENSMUSG00000060550	--	--	-0.887	1.35E-06	1.86E-04	N2A 2µM HBCD
SRM	spermidine synthase	6723	20810	84596|100912604	Cytoplasm	enzyme			--	ENSMUSG00000006442	ENSMUSG00000006442	ENSMUSG00000006442	ENSMUSG00000006442	1.207	1.35E-06	1.86E-04	N2A 2µM HBCD
SQSTM1	sequestosome 1	8878	18412	113894	Cytoplasm	transcription regulator			--	ENSMUSG00000015837	ENSMUSG00000015837	ENSMUSG00000015837	ENSMUSG00000015837	-1.326	1.39E-06	1.89E-04	N2A 2µM HBCD
ACSL4	acyl-CoA synthetase long-chain family member 4	2182	50790	113976	Cytoplasm	enzyme			--	ENSMUSG00000031278	ENSMUSG00000031278	ENSMUSG00000031278	ENSMUSG00000031278	-1.145	1.45E-06	1.95E-04	N2A 2µM HBCD
UBALD2	UBA-like domain containing 2	283991	319370	287840	Other	other			--	--	ENSMUSG00000050628	--	--	-1.335	1.46E-06	1.95E-04	N2A 2µM HBCD
RBPJ	recombination signal binding protein for immunoglobulin kappa J region	3516	19664	679028	Nucleus	transcription regulator			--	ENSMUSG00000039191	ENSMUSG00000039191	ENSMUSG00000039191	ENSMUSG00000039191	-1.266	1.47E-06	1.95E-04	N2A 2µM HBCD
TCF25	transcription factor 25 (basic helix-loop-helix)	22980	66855	292082	Nucleus	transcription regulator			--	ENSMUSG00000001472	ENSMUSG00000001472	ENSMUSG00000001472	ENSMUSG00000001472	-0.980	1.49E-06	1.97E-04	N2A 2µM HBCD
ZMYND19	zinc finger, MYND-type containing 19	116225	67187	311791	Plasma Membrane	other			--	ENSMUSG00000026974	ENSMUSG00000026974	ENSMUSG00000026974	ENSMUSG00000026974	1.169	1.53E-06	1.99E-04	N2A 2µM HBCD
OR11H4	olfactory receptor, family 11, subfamily H, member 4	390442	258264|56858	405125|405325|405126	Plasma Membrane	G-protein coupled receptor			--	ENSMUSG00000059069	ENSMUSG00000059069	ENSMUSG00000059069	ENSMUSG00000059069	-1.065	1.58E-06	2.03E-04	N2A 2µM HBCD
CCT3	chaperonin containing TCP1, subunit 3 (gamma)	7203	12462	295230	Cytoplasm	other			--	ENSMUSG00000001416	ENSMUSG00000001416	ENSMUSG00000001416	ENSMUSG00000001416	1.586	1.60E-06	2.04E-04	N2A 2µM HBCD
BMPR1A	bone morphogenetic protein receptor, type IA	657	12166	81507	Plasma Membrane	kinase	diagnosis,unspecified application		--	ENSMUSG00000021796	ENSMUSG00000021796	ENSMUSG00000021796	ENSMUSG00000021796	-1.162	1.70E-06	2.13E-04	N2A 2µM HBCD
GPT2	glutamic pyruvate transaminase (alanine aminotransferase) 2	84706	108682	307759	Cytoplasm	enzyme			--	ENSMUSG00000031700	ENSMUSG00000031700	ENSMUSG00000031700	ENSMUSG00000031700	-1.864	1.80E-06	2.24E-04	N2A 2µM HBCD
PPP1R7	protein phosphatase 1, regulatory subunit 7	5510	66385	301618	Nucleus	phosphatase			--	ENSMUSG00000026275	ENSMUSG00000026275	ENSMUSG00000026275	ENSMUSG00000026275	1.114	1.81E-06	2.24E-04	N2A 2µM HBCD
NECAP2	NECAP endocytosis associated 2	55707	66147	298598	Cytoplasm	other			--	ENSMUSG00000028923	ENSMUSG00000028923	ENSMUSG00000028923	ENSMUSG00000028923	-1.035	1.87E-06	2.29E-04	N2A 2µM HBCD
HDAC4	histone deacetylase 4	9759	208727	363287	Nucleus	transcription regulator		tributyrin, belinostat, pyroxamide, romidepsin	--	ENSMUSG00000026313	ENSMUSG00000026313	ENSMUSG00000026313	ENSMUSG00000026313	-1.421	1.95E-06	2.37E-04	N2A 2µM HBCD
SRSF6	serine/arginine-rich splicing factor 6	6431	67996	362264	Nucleus	other			--	ENSMUSG00000016921	ENSMUSG00000016921	ENSMUSG00000016921	ENSMUSG00000016921	1.196	1.99E-06	2.39E-04	N2A 2µM HBCD
NBEA	neurobeachin	26960	26422	361948	Cytoplasm	other			--	ENSMUSG00000027799	ENSMUSG00000027799	ENSMUSG00000027799	ENSMUSG00000027799	-1.430	2.00E-06	2.39E-04	N2A 2µM HBCD
STIP1	stress-induced phosphoprotein 1	10963	20867	192277	Cytoplasm	other			--	--	ENSMUSG00000024966	ENSMUSG00000024966	--	1.125	2.01E-06	2.39E-04	N2A 2µM HBCD
HRAS	Harvey rat sarcoma viral oncogene homolog	3265	15461	293621	Plasma Membrane	enzyme	prognosis,safety		--	--	ENSMUSG00000025499	ENSMUSG00000025499	--	1.239	2.18E-06	2.55E-04	N2A 2µM HBCD
RUVBL1	RuvB-like AAA ATPase 1	8607	56505	65137	Nucleus	transcription regulator			--	ENSMUSG00000030079	ENSMUSG00000030079	ENSMUSG00000030079	ENSMUSG00000030079	1.262	2.36E-06	2.74E-04	N2A 2µM HBCD
DDIT4	DNA-damage-inducible transcript 4	54541	74747	140942	Cytoplasm	other			--	--	ENSMUSG00000020108	ENSMUSG00000020108	--	-1.922	2.42E-06	2.76E-04	N2A 2µM HBCD
PHLDA1	pleckstrin homology-like domain, family A, member 1	22822	21664	29380	Cytoplasm	other			--	ENSMUSG00000020205	ENSMUSG00000020205	ENSMUSG00000020205	ENSMUSG00000020205	-1.191	2.48E-06	2.81E-04	N2A 2µM HBCD
WDR77	WD repeat domain 77	79084	70465	100911453|310769	Nucleus	transcription regulator			--	--	ENSMUSG00000000561	ENSMUSG00000000561	--	0.952	2.52E-06	2.83E-04	N2A 2µM HBCD
CCSAP	centriole, cilia and spindle-associated protein	126731	73420	307926	Cytoplasm	other			--	ENSMUSG00000031971	ENSMUSG00000031971	ENSMUSG00000031971	ENSMUSG00000031971	1.031	2.59E-06	2.89E-04	N2A 2µM HBCD
CDKN1A	cyclin-dependent kinase inhibitor 1A (p21, Cip1)	1026	12575	114851	Nucleus	kinase	diagnosis,efficacy,prognosis,response to therapy		12575	ENSMUSG00000023067	ENSMUSG00000023067	ENSMUSG00000023067	ENSMUSG00000023067	-1.304	2.66E-06	2.95E-04	N2A 2µM HBCD
UBE3B	ubiquitin protein ligase E3B	89910	117146	687633	Extracellular Space	enzyme			--	ENSMUSG00000029577	ENSMUSG00000029577	ENSMUSG00000029577	ENSMUSG00000029577	1.867	2.71E-06	2.96E-04	N2A 2µM HBCD
UBR7	ubiquitin protein ligase E3 component n-recognin 7 (putative)	55148	66622	314399	Other	enzyme			--	ENSMUSG00000041712	ENSMUSG00000041712	ENSMUSG00000041712	ENSMUSG00000041712	1.210	2.79E-06	3.03E-04	N2A 2µM HBCD
DHRS7	dehydrogenase/reductase (SDR family) member 7	51635	66375	299135	Other	enzyme			--	ENSMUSG00000021094	ENSMUSG00000021094	ENSMUSG00000021094	ENSMUSG00000021094	-1.367	2.84E-06	3.07E-04	N2A 2µM HBCD
RAP2C	RAP2C, member of RAS oncogene family	57826	72065	302495	Cytoplasm	enzyme			--	ENSMUSG00000050029	ENSMUSG00000050029	ENSMUSG00000050029	ENSMUSG00000050029	-1.423	2.88E-06	3.09E-04	N2A 2µM HBCD
GPS1	G protein pathway suppressor 1	2873	209318	117039	Other	other			--	ENSMUSG00000025156	ENSMUSG00000025156	ENSMUSG00000025156	ENSMUSG00000025156	1.016	3.08E-06	3.28E-04	N2A 2µM HBCD
CLUH	clustered mitochondria (cluA/CLU1) homolog	23277	74148	303300	Cytoplasm	translation regulator			--	--	ENSMUSG00000020741	ENSMUSG00000020741	--	1.042	3.22E-06	3.39E-04	N2A 2µM HBCD
TCP11L2	t-complex 11, testis-specific-like 2	255394	216198	314683	Other	other			--	--	ENSMUSG00000020034	--	ENSMUSG00000020034	-1.705	3.23E-06	3.39E-04	N2A 2µM HBCD
NFE2L1	nuclear factor, erythroid 2-like 1	4779	18023	360610	Nucleus	transcription regulator			--	ENSMUSG00000038615	ENSMUSG00000038615	ENSMUSG00000038615	ENSMUSG00000038615	-1.354	3.29E-06	3.43E-04	N2A 2µM HBCD
GART	phosphoribosylglycinamide formyltransferase, phosphoribosylglycinamide synthetase, phosphoribosylaminoimidazole synthetase	2618	14450	288259	Cytoplasm	enzyme	prognosis,safety	bevacizumab/pemetrexed, gemcitabine/pemetrexed, pemetrexed	--	ENSMUSG00000022962	ENSMUSG00000022962	ENSMUSG00000022962	ENSMUSG00000022962	1.211	3.37E-06	3.47E-04	N2A 2µM HBCD
CPT1A	carnitine palmitoyltransferase 1A (liver)	1374	12894	25757	Cytoplasm	enzyme	unspecified application	perhexiline	--	ENSMUSG00000024900	ENSMUSG00000024900	ENSMUSG00000024900	ENSMUSG00000024900	0.899	3.39E-06	3.47E-04	N2A 2µM HBCD
NCLN	nicalin	56926	103425	314648	Cytoplasm	peptidase			--	ENSMUSG00000020238	ENSMUSG00000020238	ENSMUSG00000020238	ENSMUSG00000020238	0.728	3.60E-06	3.64E-04	N2A 2µM HBCD
SMARCE1	SWI/SNF related, matrix associated, actin dependent regulator of chromatin, subfamily e, member 1	6605	57376	303518	Nucleus	transcription regulator			--	ENSMUSG00000037935	ENSMUSG00000037935	ENSMUSG00000037935	ENSMUSG00000037935	0.869	3.66E-06	3.65E-04	N2A 2µM HBCD
PKNOX1	PBX/knotted 1 homeobox 1	5316	18771	294322	Nucleus	transcription regulator			--	ENSMUSG00000006705	ENSMUSG00000006705	ENSMUSG00000006705	ENSMUSG00000006705	-1.296	3.67E-06	3.65E-04	N2A 2µM HBCD
DHCR24	24-dehydrocholesterol reductase	1718	74754	298298	Cytoplasm	enzyme			--	--	ENSMUSG00000034926	--	ENSMUSG00000034926	1.593	3.71E-06	3.67E-04	N2A 2µM HBCD
Rrbp1	ribosome binding protein 1		81910	311483	Cytoplasm	transporter	unspecified application		--	ENSMUSG00000027422	ENSMUSG00000027422	ENSMUSG00000027422	ENSMUSG00000027422	-1.090	3.77E-06	3.70E-04	N2A 2µM HBCD
POLA2	polymerase (DNA directed), alpha 2, accessory subunit	23649	18969	85242	Nucleus	enzyme			--	--	ENSMUSG00000024833	--	ENSMUSG00000024833	1.384	3.78E-06	3.70E-04	N2A 2µM HBCD
PLIN2	perilipin 2	123	11520	298199	Plasma Membrane	other	disease progression		--	ENSMUSG00000028494	ENSMUSG00000028494	ENSMUSG00000028494	ENSMUSG00000028494	-1.074	3.82E-06	3.70E-04	N2A 2µM HBCD
CDC20	cell division cycle 20	991	107995	64515	Nucleus	other			--	--	ENSMUSG00000006398	--	ENSMUSG00000006398	1.298	3.83E-06	3.70E-04	N2A 2µM HBCD
VEZT	vezatin, adherens junctions transmembrane protein	55591	215008	299738	Plasma Membrane	other			--	ENSMUSG00000036099	ENSMUSG00000036099	ENSMUSG00000036099	ENSMUSG00000036099	-0.867	3.85E-06	3.70E-04	N2A 2µM HBCD
UHRF1BP1L	UHRF1 binding protein 1-like	23074	75089	363009	Other	other			--	--	ENSMUSG00000019951	--	--	-1.067	3.95E-06	3.77E-04	N2A 2µM HBCD
FBLN2	fibulin 2	2199	14115	282583	Extracellular Space	other			--	--	ENSMUSG00000064080	--	--	-1.741	4.04E-06	3.79E-04	N2A 2µM HBCD
GINS2	GINS complex subunit 2 (Psf2 homolog)	51659	272551	292058	Nucleus	other			--	ENSMUSG00000031821	ENSMUSG00000031821	ENSMUSG00000031821	ENSMUSG00000031821	1.110	4.04E-06	3.79E-04	N2A 2µM HBCD
ARL6IP1	ADP-ribosylation factor-like 6 interacting protein 1	23204	54208	293551	Cytoplasm	other			--	ENSMUSG00000030654	ENSMUSG00000030654	ENSMUSG00000030654	ENSMUSG00000030654	0.887	4.07E-06	3.79E-04	N2A 2µM HBCD
PPP1R11	protein phosphatase 1, regulatory (inhibitor) subunit 11	6992	76497	294207	Cytoplasm	other			--	ENSMUSG00000036398	ENSMUSG00000036398	ENSMUSG00000036398	ENSMUSG00000036398	0.885	4.08E-06	3.79E-04	N2A 2µM HBCD
JDP2	Jun dimerization protein 2	122953	81703	116674	Nucleus	transcription regulator			--	ENSMUSG00000034271	ENSMUSG00000034271	ENSMUSG00000034271	ENSMUSG00000034271	-1.667	4.17E-06	3.81E-04	N2A 2µM HBCD
TAF1C	TATA box binding protein (TBP)-associated factor, RNA polymerase I, C, 110kDa	9013	21341	361420	Nucleus	transcription regulator			--	--	ENSMUSG00000031832	ENSMUSG00000031832	--	1.802	4.21E-06	3.82E-04	N2A 2µM HBCD
NCBP2	nuclear cap binding protein subunit 2, 20kDa	22916	68092	689116|100911481	Nucleus	other			--	ENSMUSG00000022774	ENSMUSG00000022774	ENSMUSG00000022774	ENSMUSG00000022774	1.306	4.22E-06	3.82E-04	N2A 2µM HBCD
MTHFSD	methenyltetrahydrofolate synthetase domain containing	64779	234814	687539	Other	other			--	ENSMUSG00000031816	ENSMUSG00000031816	ENSMUSG00000031816	ENSMUSG00000031816	1.329	4.30E-06	3.85E-04	N2A 2µM HBCD
CSNK2A2	casein kinase 2, alpha prime polypeptide	1459	13000	307641	Cytoplasm	kinase			--	--	ENSMUSG00000046707	ENSMUSG00000046707	--	1.547	4.54E-06	4.03E-04	N2A 2µM HBCD
TRIM11	tripartite motif containing 11	81559	94091		Cytoplasm	enzyme			--	ENSMUSG00000020455	ENSMUSG00000020455	ENSMUSG00000020455	ENSMUSG00000020455	1.168	4.64E-06	4.10E-04	N2A 2µM HBCD
TIMM10	translocase of inner mitochondrial membrane 10 homolog (yeast)	26519	30059	64464	Cytoplasm	transporter			--	ENSMUSG00000027076	ENSMUSG00000027076	ENSMUSG00000027076	ENSMUSG00000027076	1.016	4.72E-06	4.15E-04	N2A 2µM HBCD
SLC6A13	solute carrier family 6 (neurotransmitter transporter), member 13	6540	14412	171163	Plasma Membrane	transporter		tiagabine	--	--	ENSMUSG00000030108	ENSMUSG00000030108	--	1.497	4.78E-06	4.15E-04	N2A 2µM HBCD
SLC38A7	solute carrier family 38, member 7	55238	234595	291840	Plasma Membrane	transporter			--	ENSMUSG00000036534	ENSMUSG00000036534	ENSMUSG00000036534	ENSMUSG00000036534	-1.341	4.78E-06	4.15E-04	N2A 2µM HBCD
TSTA3	tissue specific transplantation antigen P35B	7264	22122	300036	Plasma Membrane	enzyme			--	ENSMUSG00000022570	ENSMUSG00000022570	ENSMUSG00000022570	ENSMUSG00000022570	0.830	5.04E-06	4.36E-04	N2A 2µM HBCD
WIBG	within bgcn homolog (Drosophila)	84305	78428	366790	Nucleus	other			--	--	ENSMUSG00000064030	--	--	1.095	5.20E-06	4.46E-04	N2A 2µM HBCD
MUL1	mitochondrial E3 ubiquitin protein ligase 1	79594	68350	298576	Cytoplasm	enzyme			--	ENSMUSG00000041241	ENSMUSG00000041241	ENSMUSG00000041241	ENSMUSG00000041241	1.000	5.59E-06	4.75E-04	N2A 2µM HBCD
APOBEC3B	apolipoprotein B mRNA editing enzyme, catalytic polypeptide-like 3B	9582	80287	315137	Cytoplasm	enzyme			--	ENSMUSG00000009585	ENSMUSG00000009585	ENSMUSG00000009585	ENSMUSG00000009585	1.420	5.65E-06	4.75E-04	N2A 2µM HBCD
SGK1	serum/glucocorticoid regulated kinase 1	6446	20393	29517	Cytoplasm	kinase			--	ENSMUSG00000019970	ENSMUSG00000019970	ENSMUSG00000019970	ENSMUSG00000019970	1.828	5.66E-06	4.75E-04	N2A 2µM HBCD
NUBP2	nucleotide binding protein 2	10101	26426	287125	Nucleus	other			--	ENSMUSG00000039183	ENSMUSG00000039183	ENSMUSG00000039183	ENSMUSG00000039183	1.284	5.68E-06	4.75E-04	N2A 2µM HBCD
PHF21A	PHD finger protein 21A	51317	192285	362166	Nucleus	other			--	--	ENSMUSG00000058318	--	--	-0.914	5.74E-06	4.77E-04	N2A 2µM HBCD
PSMG2	proteasome (prosome, macropain) assembly chaperone 2	56984	107047	291539	Nucleus	other			--	ENSMUSG00000024537	ENSMUSG00000024537	ENSMUSG00000024537	ENSMUSG00000024537	1.015	5.97E-06	4.84E-04	N2A 2µM HBCD
NUTF2	nuclear transport factor 2	10204	621832|68051	291981	Nucleus	transporter			--	ENSMUSG00000008450	ENSMUSG00000008450	ENSMUSG00000008450	ENSMUSG00000008450	0.891	6.03E-06	4.86E-04	N2A 2µM HBCD
BRIP1	BRCA1 interacting protein C-terminal helicase 1	83990	237911	360588	Nucleus	enzyme			--	--	ENSMUSG00000034329	ENSMUSG00000034329	ENSMUSG00000034329	1.300	6.11E-06	4.87E-04	N2A 2µM HBCD
STOM	stomatin	2040	13830	296655	Plasma Membrane	other			--	--	ENSMUSG00000026880	--	--	-1.213	6.37E-06	5.05E-04	N2A 2µM HBCD
MYO6	myosin VI	4646	17920	315840	Cytoplasm	other			--	ENSMUSG00000033577	ENSMUSG00000033577	ENSMUSG00000033577	ENSMUSG00000033577	-1.644	6.42E-06	5.07E-04	N2A 2µM HBCD
MICAL3	microtubule associated monooxygenase, calponin and LIM domain containing 3	57553	194401	362427	Cytoplasm	enzyme			--	ENSMUSG00000051586	ENSMUSG00000051586	ENSMUSG00000051586	ENSMUSG00000051586	1.239	6.46E-06	5.07E-04	N2A 2µM HBCD
MRPS7	mitochondrial ribosomal protein S7	51081	50529	113958	Cytoplasm	other			--	ENSMUSG00000046756	ENSMUSG00000046756	ENSMUSG00000046756	ENSMUSG00000046756	0.857	6.54E-06	5.10E-04	N2A 2µM HBCD
NDUFA7	NADH dehydrogenase (ubiquinone) 1 alpha subcomplex, 7, 14.5kDa	4701	66416	299643	Cytoplasm	enzyme			--	ENSMUSG00000041881	ENSMUSG00000041881	ENSMUSG00000041881	ENSMUSG00000041881	-1.410	6.58E-06	5.10E-04	N2A 2µM HBCD
TMEM97	transmembrane protein 97	27346	69071	303330	Extracellular Space	other			--	--	ENSMUSG00000037278	ENSMUSG00000037278	ENSMUSG00000037278	1.212	6.59E-06	5.10E-04	N2A 2µM HBCD
NFKB2	nuclear factor of kappa light polypeptide gene enhancer in B-cells 2 (p49/p100)	4791	18034	309452	Nucleus	transcription regulator			--	ENSMUSG00000025225	ENSMUSG00000025225	ENSMUSG00000025225	ENSMUSG00000025225	-1.716	6.77E-06	5.17E-04	N2A 2µM HBCD
PNO1	partner of NOB1 homolog (S. cerevisiae)	56902	66249	289809	Nucleus	other			--	ENSMUSG00000020116	ENSMUSG00000020116	ENSMUSG00000020116	ENSMUSG00000020116	0.917	6.85E-06	5.17E-04	N2A 2µM HBCD
TAMM41	TAM41, mitochondrial translocator assembly and maintenance protein, homolog (S. cerevisiae)	132001	68971	362419	Cytoplasm	enzyme			--	ENSMUSG00000030316	ENSMUSG00000030316	ENSMUSG00000030316	ENSMUSG00000030316	1.424	6.90E-06	5.17E-04	N2A 2µM HBCD
MCTS1	malignant T cell amplified sequence 1	28985	68995	302500	Cytoplasm	other			--	ENSMUSG00000000355	ENSMUSG00000000355	ENSMUSG00000000355	ENSMUSG00000000355	-1.097	6.92E-06	5.17E-04	N2A 2µM HBCD
TBRG1	transforming growth factor beta regulator 1	84897	21376	100361475|300521|100911055	Nucleus	other			--	ENSMUSG00000011114	ENSMUSG00000011114	ENSMUSG00000011114	ENSMUSG00000011114	-1.133	6.96E-06	5.17E-04	N2A 2µM HBCD
SLC25A36	solute carrier family 25 (pyrimidine nucleotide carrier), member 36	55186	192287	501039	Cytoplasm	transporter			--	ENSMUSG00000032449	ENSMUSG00000032449	ENSMUSG00000032449	ENSMUSG00000032449	-1.256	6.98E-06	5.17E-04	N2A 2µM HBCD
OPTN	optineurin	10133	71648	246294	Cytoplasm	other	unspecified application		--	ENSMUSG00000026672	ENSMUSG00000026672	ENSMUSG00000026672	ENSMUSG00000026672	-1.195	7.05E-06	5.19E-04	N2A 2µM HBCD
MRPS18B	mitochondrial ribosomal protein S18B	28973	66973	294230	Cytoplasm	other			--	--	ENSMUSG00000024436	ENSMUSG00000024436	--	1.678	7.12E-06	5.22E-04	N2A 2µM HBCD
DRG2	developmentally regulated GTP binding protein 2	1819	13495	497915	Cytoplasm	other			--	ENSMUSG00000020537	ENSMUSG00000020537	ENSMUSG00000020537	ENSMUSG00000020537	1.042	7.15E-06	5.22E-04	N2A 2µM HBCD
MMP15	matrix metallopeptidase 15 (membrane-inserted)	4324	17388	291848	Extracellular Space	peptidase		marimastat	--	ENSMUSG00000031790	ENSMUSG00000031790	ENSMUSG00000031790	ENSMUSG00000031790	1.169	7.23E-06	5.24E-04	N2A 2µM HBCD
CTSD	cathepsin D	1509	13033	171293	Cytoplasm	peptidase	diagnosis,unspecified application		--	--	ENSMUSG00000007891	--	ENSMUSG00000007891	-0.939	7.31E-06	5.24E-04	N2A 2µM HBCD
N4BP2L1	NEDD4 binding protein 2-like 1	90634	100637	498131	Other	other			--	--	ENSMUSG00000041132	ENSMUSG00000041132	--	-1.184	7.32E-06	5.24E-04	N2A 2µM HBCD
CDCA3	cell division cycle associated 3	83461	14793	297594	Cytoplasm	other			--	ENSMUSG00000023505	ENSMUSG00000023505	ENSMUSG00000023505	ENSMUSG00000023505	0.857	7.88E-06	5.50E-04	N2A 2µM HBCD
GALC	galactosylceramidase	2581	14420	314360	Cytoplasm	enzyme			--	ENSMUSG00000021003	ENSMUSG00000021003	ENSMUSG00000021003	ENSMUSG00000021003	-1.431	8.02E-06	5.57E-04	N2A 2µM HBCD
TBCB	tubulin folding cofactor B	1155	66411		Other	other			--	ENSMUSG00000006095	ENSMUSG00000006095	ENSMUSG00000006095	ENSMUSG00000006095	1.015	8.16E-06	5.60E-04	N2A 2µM HBCD
PAF1	Paf1, RNA polymerase II associated factor, homolog (S. cerevisiae)	54623	54624	361531	Nucleus	other			--	ENSMUSG00000003437	ENSMUSG00000003437	ENSMUSG00000003437	ENSMUSG00000003437	1.048	8.17E-06	5.60E-04	N2A 2µM HBCD
BLZF1	basic leucine zipper nuclear factor 1	8548	66352	498266	Cytoplasm	transcription regulator			--	ENSMUSG00000026577	ENSMUSG00000026577	ENSMUSG00000026577	ENSMUSG00000026577	-1.131	8.23E-06	5.60E-04	N2A 2µM HBCD
BOP1	block of proliferation 1	23246	12181	300050	Nucleus	other			--	ENSMUSG00000022557	ENSMUSG00000022557	ENSMUSG00000022557	ENSMUSG00000022557	1.214	8.29E-06	5.61E-04	N2A 2µM HBCD
POLR1D	polymerase (RNA) I polypeptide D, 16kDa	51082	20018		Nucleus	enzyme			--	ENSMUSG00000029642	ENSMUSG00000029642	ENSMUSG00000029642	ENSMUSG00000029642	0.996	8.41E-06	5.66E-04	N2A 2µM HBCD
PPP4C	protein phosphatase 4, catalytic subunit	5531	56420	171366	Cytoplasm	phosphatase			56420	ENSMUSG00000030697	ENSMUSG00000030697	ENSMUSG00000030697	ENSMUSG00000030697	0.833	8.56E-06	5.73E-04	N2A 2µM HBCD
CDC25C	cell division cycle 25C	995	12532	307511	Nucleus	phosphatase			--	ENSMUSG00000044201	ENSMUSG00000044201	ENSMUSG00000044201	ENSMUSG00000044201	1.679	8.77E-06	5.84E-04	N2A 2µM HBCD
STAM	signal transducing adaptor molecule (SH3 domain and ITAM motif) 1	8027	20844	498798	Cytoplasm	other			--	ENSMUSG00000026718	ENSMUSG00000026718	ENSMUSG00000026718	ENSMUSG00000026718	-1.187	8.82E-06	5.84E-04	N2A 2µM HBCD
SLC2A1	solute carrier family 2 (facilitated glucose transporter), member 1	6513	20525	24778	Plasma Membrane	transporter	diagnosis,efficacy		--	ENSMUSG00000028645	ENSMUSG00000028645	ENSMUSG00000028645	ENSMUSG00000028645	-1.745	9.26E-06	6.10E-04	N2A 2µM HBCD
FKBP4	FK506 binding protein 4, 59kDa	2288	14228	260321	Nucleus	enzyme			--	--	ENSMUSG00000030357	ENSMUSG00000030357	--	0.965	9.36E-06	6.14E-04	N2A 2µM HBCD
SGPL1	sphingosine-1-phosphate lyase 1	8879	20397	286896	Cytoplasm	enzyme			--	ENSMUSG00000020097	ENSMUSG00000020097	ENSMUSG00000020097	ENSMUSG00000020097	-1.117	9.65E-06	6.27E-04	N2A 2µM HBCD
GABARAPL1	GABA(A) receptor-associated protein like 1	23710	57436	689161	Cytoplasm	other			--	ENSMUSG00000030161	ENSMUSG00000030161	ENSMUSG00000030161	ENSMUSG00000030161	-1.057	9.90E-06	6.39E-04	N2A 2µM HBCD
ZNF512B	zinc finger protein 512B	57473	269401	311721	Nucleus	other			--	ENSMUSG00000000823	ENSMUSG00000000823	ENSMUSG00000000823	ENSMUSG00000000823	1.253	1.02E-05	6.56E-04	N2A 2µM HBCD
IDH3A	isocitrate dehydrogenase 3 (NAD+) alpha	3419	67834	114096	Cytoplasm	enzyme			--	ENSMUSG00000032279	ENSMUSG00000032279	ENSMUSG00000032279	ENSMUSG00000032279	1.087	1.05E-05	6.67E-04	N2A 2µM HBCD
DMTF1	cyclin D binding myb-like transcription factor 1	9988	23857		Nucleus	transcription regulator			--	--	ENSMUSG00000042508	--	--	-1.106	1.06E-05	6.74E-04	N2A 2µM HBCD
HSPA5	heat shock 70kDa protein 5 (glucose-regulated protein, 78kDa)	3309	14828	25617	Cytoplasm	enzyme	unspecified application		14828	ENSMUSG00000026864	ENSMUSG00000026864	ENSMUSG00000026864	ENSMUSG00000026864	-0.989	1.07E-05	6.74E-04	N2A 2µM HBCD
DHFR	dihydrofolate reductase	1719	13361	24312	Nucleus	enzyme	efficacy	pyrimethamine, trimethoprim, iclaprim, proguanil, methotrexate/ofatumumab, methotrexate/sirolimus/tacrolimus, pralatrexate, abatacept/methotrexate, infliximab/methotrexate, methotrexate/rituximab, 6-mercaptopurine/methotrexate/prednisone/vincristine, golimumab/methotrexate, cisplatin/doxorubicin/methotrexate, cytarabine/methotrexate, cisplatin/doxorubicin/ifosfamide/methotrexate, methotrexate/rit…	--	ENSMUSG00000021707	ENSMUSG00000021707	ENSMUSG00000021707	ENSMUSG00000021707	1.038	1.07E-05	6.74E-04	N2A 2µM HBCD
NCDN	neurochondrin	23154	26562	89791	Cytoplasm	other			--	--	ENSMUSG00000028833	ENSMUSG00000028833	--	0.930	1.09E-05	6.85E-04	N2A 2µM HBCD
DHX30	DEAH (Asp-Glu-Ala-His) box helicase 30	22907	72831	367172	Nucleus	enzyme			--	ENSMUSG00000032480	ENSMUSG00000032480	ENSMUSG00000032480	ENSMUSG00000032480	0.953	1.11E-05	6.93E-04	N2A 2µM HBCD
MRPS2	mitochondrial ribosomal protein S2	51116	118451	362094	Cytoplasm	other			--	--	ENSMUSG00000035772	--	--	1.551	1.12E-05	6.95E-04	N2A 2µM HBCD
ZCCHC12	zinc finger, CCHC domain containing 12	170261	72693	313436	Nucleus	transcription regulator			--	--	ENSMUSG00000036699	ENSMUSG00000036699	--	-1.612	1.14E-05	7.00E-04	N2A 2µM HBCD
PPIH	peptidylprolyl isomerase H (cyclophilin H)	10465	66101|665989	366461	Nucleus	enzyme			--	ENSMUSG00000060288	ENSMUSG00000060288	ENSMUSG00000060288	ENSMUSG00000060288	1.512	1.14E-05	7.00E-04	N2A 2µM HBCD
TFRC	transferrin receptor	7037	22042	64678	Plasma Membrane	transporter	diagnosis,efficacy		--	ENSMUSG00000022797	ENSMUSG00000022797	ENSMUSG00000022797	ENSMUSG00000022797	1.427	1.14E-05	7.00E-04	N2A 2µM HBCD
ABCF1	ATP-binding cassette, sub-family F (GCN20), member 1	23	224742	85493	Cytoplasm	transporter			--	ENSMUSG00000038762	ENSMUSG00000038762	ENSMUSG00000038762	ENSMUSG00000038762	1.068	1.17E-05	7.06E-04	N2A 2µM HBCD
IMPDH2	IMP (inosine 5'-monophosphate) dehydrogenase 2	3615	100042069|23918	301005	Cytoplasm	enzyme		thioguanine, VX-944, pegintron/ribavirin, interferon alfa-2b/ribavirin, mycophenolate mofetil, mycophenolic acid, ribavirin	--	ENSMUSG00000062867	ENSMUSG00000062867	ENSMUSG00000062867	ENSMUSG00000062867	0.978	1.17E-05	7.06E-04	N2A 2µM HBCD
RELL1	RELT-like 1	768211	100532	289635	Plasma Membrane	other			--	ENSMUSG00000047881	ENSMUSG00000047881	ENSMUSG00000047881	ENSMUSG00000047881	-1.362	1.25E-05	7.44E-04	N2A 2µM HBCD
TMEM37	transmembrane protein 37	140738	170706	245953	Plasma Membrane	ion channel			--	--	ENSMUSG00000050777	--	ENSMUSG00000050777	1.299	1.27E-05	7.45E-04	N2A 2µM HBCD
PAIP2	poly(A) binding protein interacting protein 2	51247	67869	361309	Cytoplasm	translation regulator			--	--	ENSMUSG00000037058	--	ENSMUSG00000037058	-1.128	1.27E-05	7.45E-04	N2A 2µM HBCD
PRPF8	pre-mRNA processing factor 8	10594	192159	287530	Nucleus	other			--	ENSMUSG00000020850	ENSMUSG00000020850	ENSMUSG00000020850	ENSMUSG00000020850	1.068	1.29E-05	7.51E-04	N2A 2µM HBCD
C19orf40	chromosome 19 open reading frame 40	91442	101831	502320	Nucleus	other			--	ENSMUSG00000030493	ENSMUSG00000030493	ENSMUSG00000030493	ENSMUSG00000030493	0.841	1.30E-05	7.54E-04	N2A 2µM HBCD
APOA1BP	apolipoprotein A-I binding protein	128240	246703	295229	Extracellular Space	enzyme			--	ENSMUSG00000028070	ENSMUSG00000028070	ENSMUSG00000028070	ENSMUSG00000028070	-1.106	1.31E-05	7.54E-04	N2A 2µM HBCD
RASA4	RAS p21 protein activator 4	10156	54153	288589	Cytoplasm	other			--	ENSMUSG00000004952	ENSMUSG00000004952	ENSMUSG00000004952	ENSMUSG00000004952	-1.067	1.31E-05	7.54E-04	N2A 2µM HBCD
CKLF	chemokine-like factor	51192	75458	245978	Extracellular Space	cytokine			--	ENSMUSG00000054400	ENSMUSG00000054400	ENSMUSG00000054400	ENSMUSG00000054400	0.998	1.32E-05	7.57E-04	N2A 2µM HBCD
COPB2	coatomer protein complex, subunit beta 2 (beta prime)	9276	50797	60384	Cytoplasm	transporter			--	ENSMUSG00000032458	ENSMUSG00000032458	ENSMUSG00000032458	ENSMUSG00000032458	-0.896	1.34E-05	7.62E-04	N2A 2µM HBCD
HARS	histidyl-tRNA synthetase	3035	15115	307492	Cytoplasm	enzyme			--	ENSMUSG00000001380	ENSMUSG00000001380	ENSMUSG00000001380	ENSMUSG00000001380	1.315	1.35E-05	7.62E-04	N2A 2µM HBCD
KIDINS220	kinase D-interacting substrate, 220kDa	57498	77480	116478	Nucleus	transcription regulator			--	ENSMUSG00000036333	ENSMUSG00000036333	ENSMUSG00000036333	ENSMUSG00000036333	-1.101	1.35E-05	7.62E-04	N2A 2µM HBCD
PYCR1	pyrroline-5-carboxylate reductase 1	5831	209027	287877	Cytoplasm	enzyme			--	ENSMUSG00000025140	ENSMUSG00000025140	ENSMUSG00000025140	ENSMUSG00000025140	-1.823	1.35E-05	7.62E-04	N2A 2µM HBCD
NSUN5	NOP2/Sun domain family, member 5	55695	100609	288595	Nucleus	other			--	--	ENSMUSG00000000916	--	--	0.855	1.38E-05	7.75E-04	N2A 2µM HBCD
ASAH1	N-acylsphingosine amidohydrolase (acid ceramidase) 1	427	11886	84431	Cytoplasm	enzyme	unspecified application		--	ENSMUSG00000031591	ENSMUSG00000031591	ENSMUSG00000031591	ENSMUSG00000031591	-1.044	1.42E-05	7.88E-04	N2A 2µM HBCD
DYNLT3	dynein, light chain, Tctex-type 3	6990	67117	363448	Cytoplasm	other			--	ENSMUSG00000031176	ENSMUSG00000031176	ENSMUSG00000031176	ENSMUSG00000031176	-1.249	1.42E-05	7.88E-04	N2A 2µM HBCD
RPL30	ribosomal protein L30	6156	19946	100362027|64640	Cytoplasm	other			--	ENSMUSG00000058600	ENSMUSG00000058600	ENSMUSG00000058600	ENSMUSG00000058600	0.986	1.43E-05	7.88E-04	N2A 2µM HBCD
ILF2	interleukin enhancer binding factor 2	3608	67781		Nucleus	transcription regulator			--	ENSMUSG00000001016	ENSMUSG00000001016	ENSMUSG00000001016	ENSMUSG00000001016	1.025	1.47E-05	8.03E-04	N2A 2µM HBCD
WDR33	WD repeat domain 33	55339	74320	307524	Nucleus	other			--	ENSMUSG00000024400	ENSMUSG00000024400	ENSMUSG00000024400	ENSMUSG00000024400	-0.955	1.50E-05	8.11E-04	N2A 2µM HBCD
LSM2	LSM2 homolog, U6 small nuclear RNA associated (S. cerevisiae)	57819	27756	684148	Nucleus	other			--	--	ENSMUSG00000007050	--	ENSMUSG00000007050	1.345	1.51E-05	8.12E-04	N2A 2µM HBCD
PSMD13	proteasome (prosome, macropain) 26S subunit, non-ATPase, 13	5719	23997	365388	Cytoplasm	peptidase			--	ENSMUSG00000025487	ENSMUSG00000025487	ENSMUSG00000025487	ENSMUSG00000025487	0.879	1.51E-05	8.12E-04	N2A 2µM HBCD
DIDO1	death inducer-obliterator 1	11083	23856	362286	Nucleus	other			--	--	ENSMUSG00000038914	--	ENSMUSG00000038914	0.807	1.52E-05	8.12E-04	N2A 2µM HBCD
Hist1h1e	histone cluster 1, H1e		50709	201097	Nucleus	other			--	ENSMUSG00000051627	ENSMUSG00000051627	ENSMUSG00000051627	ENSMUSG00000051627	-1.832	1.52E-05	8.12E-04	N2A 2µM HBCD
PTGS1	prostaglandin-endoperoxide synthase 1 (prostaglandin G/H synthase and cyclooxygenase)	5742	19224	24693	Cytoplasm	enzyme	efficacy	acetaminophen/pentazocine, acetaminophen/clemastine/pseudoephedrine, aspirin/butalbital/caffeine, acetaminophen/caffeine/dihydrocodeine, aspirin/hydrocodone, aspirin/oxycodone, acetaminophen/aspirin/caffeine, aspirin/pravastatin, acetaminophen/dexbrompheniramine/pseudoephedrine, aspirin/meprobamate, aspirin/caffeine/propoxyphene, aspirin/butalbital/caffeine/codeine, aspirin/caffeine/dihydrocodein…	--	--	ENSMUSG00000047250	ENSMUSG00000047250	--	-1.046	1.53E-05	8.17E-04	N2A 2µM HBCD
CHTF18	CTF18, chromosome transmission fidelity factor 18 homolog (S. cerevisiae)	63922	214901	287146	Nucleus	other			--	ENSMUSG00000019214	ENSMUSG00000019214	ENSMUSG00000019214	ENSMUSG00000019214	1.751	1.56E-05	8.25E-04	N2A 2µM HBCD
PHOX2A	paired-like homeobox 2a	401	11859	116648	Nucleus	transcription regulator			--	--	ENSMUSG00000007946	ENSMUSG00000007946	--	1.530	1.57E-05	8.27E-04	N2A 2µM HBCD
HELQ	helicase, POLQ-like	113510	191578	360912	Nucleus	enzyme			--	--	ENSMUSG00000035266	--	--	1.259	1.57E-05	8.27E-04	N2A 2µM HBCD
CHAF1A	chromatin assembly factor 1, subunit A (p150)	10036	27221	363333	Nucleus	other			--	--	ENSMUSG00000002835	ENSMUSG00000002835	ENSMUSG00000002835	0.857	1.58E-05	8.27E-04	N2A 2µM HBCD
ENC1	ectodermal-neural cortex 1 (with BTB domain)	8507	13803	294674	Nucleus	peptidase			--	ENSMUSG00000041773	ENSMUSG00000041773	ENSMUSG00000041773	ENSMUSG00000041773	-1.576	1.59E-05	8.30E-04	N2A 2µM HBCD
PHYH	phytanoyl-CoA 2-hydroxylase	5264	16922	114209	Cytoplasm	enzyme	unspecified application		--	--	ENSMUSG00000026664	--	ENSMUSG00000026664	-1.233	1.62E-05	8.44E-04	N2A 2µM HBCD
RCN3	reticulocalbin 3, EF-hand calcium binding domain	57333	52377	494125	Cytoplasm	other			--	ENSMUSG00000019539	ENSMUSG00000019539	ENSMUSG00000019539	ENSMUSG00000019539	-1.136	1.65E-05	8.60E-04	N2A 2µM HBCD
PSMA4	proteasome (prosome, macropain) subunit, alpha type, 4	5685	26441	29671	Cytoplasm	peptidase			--	ENSMUSG00000032301	ENSMUSG00000032301	ENSMUSG00000032301	ENSMUSG00000032301	0.948	1.66E-05	8.60E-04	N2A 2µM HBCD
CEP89	centrosomal protein 89kDa	84902	72140	292811	Cytoplasm	other			--	ENSMUSG00000023072	ENSMUSG00000023072	ENSMUSG00000023072	ENSMUSG00000023072	1.601	1.68E-05	8.67E-04	N2A 2µM HBCD
EFHD2	EF-hand domain family, member D2	79180	27984	298609	Other	other			--	ENSMUSG00000040659	ENSMUSG00000040659	ENSMUSG00000040659	ENSMUSG00000040659	1.499	1.69E-05	8.69E-04	N2A 2µM HBCD
EIF3B	eukaryotic translation initiation factor 3, subunit B	8662	27979	288516	Cytoplasm	translation regulator			--	ENSMUSG00000056076	ENSMUSG00000056076	ENSMUSG00000056076	ENSMUSG00000056076	0.952	1.73E-05	8.77E-04	N2A 2µM HBCD
KIFC3	kinesin family member C3	3801	16582	307644	Cytoplasm	enzyme			--	ENSMUSG00000031788	ENSMUSG00000031788	ENSMUSG00000031788	ENSMUSG00000031788	-0.845	1.73E-05	8.77E-04	N2A 2µM HBCD
UACA	uveal autoantigen with coiled-coil domains and ankyrin repeats	55075	72565	315732	Cytoplasm	other			--	ENSMUSG00000034485	ENSMUSG00000034485	ENSMUSG00000034485	ENSMUSG00000034485	-1.366	1.77E-05	8.88E-04	N2A 2µM HBCD
AES	amino-terminal enhancer of split	166	14797	29466	Nucleus	transcription regulator			--	ENSMUSG00000054452	ENSMUSG00000054452	ENSMUSG00000054452	ENSMUSG00000054452	-0.696	1.80E-05	9.02E-04	N2A 2µM HBCD
FOSL2	FOS-like antigen 2	2355	14284	25446	Nucleus	transcription regulator			--	ENSMUSG00000029135	ENSMUSG00000029135	ENSMUSG00000029135	ENSMUSG00000029135	-1.312	1.83E-05	9.10E-04	N2A 2µM HBCD
SRRT	serrate, RNA effector molecule	51593	83701		Nucleus	other			--	ENSMUSG00000037364	ENSMUSG00000037364	ENSMUSG00000037364	ENSMUSG00000037364	1.233	1.83E-05	9.10E-04	N2A 2µM HBCD
KLF10	Kruppel-like factor 10	7071	21847	81813	Nucleus	transcription regulator			--	ENSMUSG00000037465	ENSMUSG00000037465	ENSMUSG00000037465	ENSMUSG00000037465	-2.092	1.85E-05	9.15E-04	N2A 2µM HBCD
LCLAT1	lysocardiolipin acyltransferase 1	253558	225010	362702	Cytoplasm	enzyme			--	--	ENSMUSG00000054469	ENSMUSG00000054469	--	-1.274	1.88E-05	9.23E-04	N2A 2µM HBCD
ABCC1	ATP-binding cassette, sub-family C (CFTR/MRP), member 1	4363	17250	24565	Plasma Membrane	transporter	prognosis	sulfinpyrazone	--	--	ENSMUSG00000023088	--	--	-0.830	1.93E-05	9.38E-04	N2A 2µM HBCD
RRM1	ribonucleotide reductase M1	6240	20133	685579	Nucleus	enzyme	efficacy,response to therapy	cytarabine/fludarabine phosphate, gemcitabine/vismodegib, bortezomib/cladribine/rituximab, gemcitabine/paclitaxel, erlotinib/gemcitabine, cyclophosphamide/fludarabine phosphate/rituximab, cladribine/cytarabine/daunorubicin, gemcitabine/oxaliplatin, gemcitabine/vinorelbine, docetaxel/gemcitabine, docetaxel/gemcitabine/vincristine, cladribine/cytarabine/filgrastim, clofarabine/cyclophosphamide/etop…	--	--	ENSMUSG00000030978	ENSMUSG00000030978	--	1.213	1.94E-05	9.38E-04	N2A 2µM HBCD
MED29	mediator complex subunit 29	55588	67224	292751	Nucleus	other			--	ENSMUSG00000003444	ENSMUSG00000003444	ENSMUSG00000003444	ENSMUSG00000003444	0.988	1.94E-05	9.38E-04	N2A 2µM HBCD
CNPPD1	cyclin Pas1/PHO80 domain containing 1	27013	69171	316530	Other	other			--	ENSMUSG00000033159	ENSMUSG00000033159	ENSMUSG00000033159	ENSMUSG00000033159	-1.382	2.01E-05	9.64E-04	N2A 2µM HBCD
FAM222A	family with sequence similarity 222, member A	84915	433940	498193	Other	other			--	ENSMUSG00000041930	ENSMUSG00000041930	ENSMUSG00000041930	ENSMUSG00000041930	1.504	2.09E-05	9.92E-04	N2A 2µM HBCD
IL5	interleukin 5	3567	16191	24497	Extracellular Space	cytokine	diagnosis,efficacy,response to therapy		--	--	ENSMUSG00000036117	ENSMUSG00000036117	ENSMUSG00000036117	2.318	2.12E-05	9.97E-04	N2A 2µM HBCD
OSBPL9	oxysterol binding protein-like 9	114883	100273	298369	Cytoplasm	other			--	ENSMUSG00000028559	ENSMUSG00000028559	ENSMUSG00000028559	ENSMUSG00000028559	-1.071	2.16E-05	1.01E-03	N2A 2µM HBCD
TNFRSF12A	tumor necrosis factor receptor superfamily, member 12A	51330	27279	302965	Plasma Membrane	transmembrane receptor			--	ENSMUSG00000023905	ENSMUSG00000023905	ENSMUSG00000023905	ENSMUSG00000023905	-1.162	2.16E-05	1.01E-03	N2A 2µM HBCD
NDFIP2	Nedd4 family interacting protein 2	54602	76273	361089	Cytoplasm	other			--	ENSMUSG00000053253	ENSMUSG00000053253	ENSMUSG00000053253	ENSMUSG00000053253	-0.842	2.18E-05	1.01E-03	N2A 2µM HBCD
LSM3	LSM3 homolog, U6 small nuclear RNA associated (S. cerevisiae)	27258	67678	297455	Nucleus	other			--	ENSMUSG00000034192	ENSMUSG00000034192	ENSMUSG00000034192	ENSMUSG00000034192	1.205	2.23E-05	1.03E-03	N2A 2µM HBCD
TPRN	taperin	286262	97031	499749	Extracellular Space	other			--	ENSMUSG00000048707	ENSMUSG00000048707	ENSMUSG00000048707	ENSMUSG00000048707	0.964	2.31E-05	1.06E-03	N2A 2µM HBCD
NONO	non-POU domain containing, octamer-binding	4841	53610	317259	Nucleus	other			--	ENSMUSG00000031311	ENSMUSG00000031311	ENSMUSG00000031311	ENSMUSG00000031311	1.081	2.35E-05	1.08E-03	N2A 2µM HBCD
TMBIM6	transmembrane BAX inhibitor motif containing 6	7009	110213	24822	Nucleus	other			--	ENSMUSG00000023010	ENSMUSG00000023010	ENSMUSG00000023010	ENSMUSG00000023010	-0.901	2.35E-05	1.08E-03	N2A 2µM HBCD
MXD3	MAX dimerization protein 3	83463	17121	252915	Nucleus	transcription regulator			--	--	ENSMUSG00000021485	--	ENSMUSG00000021485	1.207	2.36E-05	1.08E-03	N2A 2µM HBCD
TUBB4B	tubulin, beta 4B class IVb	10383	227613	296554	Cytoplasm	other	unspecified application	epothilone B, colchicine/probenecid, larotaxel, ABT-751, eribulin, simotaxel, davunetide, vintafolide, milataxel, cevipabulin, brentuximab vedotin, cabazitaxel, gemcitabine/paclitaxel, docetaxel/prednisone, capecitabine/docetaxel, paclitaxel/trastuzumab, cyclophosphamide/prednisone/vincristine, docetaxel/hydrocortisone, cyclophosphamide/docetaxel, gemcitabine/vinorelbine, cyclophosphamide/daunoru…	--	ENSMUSG00000036752	ENSMUSG00000036752	ENSMUSG00000036752	ENSMUSG00000036752	1.199	2.37E-05	1.08E-03	N2A 2µM HBCD
HSPA9	heat shock 70kDa protein 9 (mortalin)	3313	15526	291671	Cytoplasm	other			--	ENSMUSG00000024359	ENSMUSG00000024359	ENSMUSG00000024359	ENSMUSG00000024359	-1.149	2.38E-05	1.08E-03	N2A 2µM HBCD
ATP6V1G1	ATPase, H+ transporting, lysosomal 13kDa, V1 subunit G1	9550	66290	298103	Cytoplasm	transporter			--	ENSMUSG00000039105	ENSMUSG00000039105	ENSMUSG00000039105	ENSMUSG00000039105	-1.398	2.40E-05	1.08E-03	N2A 2µM HBCD
GFM1	G elongation factor, mitochondrial 1	85476	28030	114017	Cytoplasm	translation regulator			--	ENSMUSG00000027774	ENSMUSG00000027774	ENSMUSG00000027774	ENSMUSG00000027774	0.866	2.40E-05	1.08E-03	N2A 2µM HBCD
EXOC7	exocyst complex component 7	23265	53413	100911734	Cytoplasm	transporter			--	--	ENSMUSG00000020792	--	--	-0.736	2.44E-05	1.09E-03	N2A 2µM HBCD
PIN1	peptidylprolyl cis/trans isomerase, NIMA-interacting 1	5300	23988	298696	Nucleus	enzyme			--	ENSMUSG00000032171	ENSMUSG00000032171	ENSMUSG00000032171	ENSMUSG00000032171	0.843	2.52E-05	1.12E-03	N2A 2µM HBCD
APP	amyloid beta (A4) precursor protein	351	11820	54226	Plasma Membrane	other	diagnosis,efficacy,unspecified application	bapineuzumab, florbetapir F18, florbetaben F	--	ENSMUSG00000022892	ENSMUSG00000022892	ENSMUSG00000022892	ENSMUSG00000022892	-1.139	2.57E-05	1.14E-03	N2A 2µM HBCD
ZC3HAV1	zinc finger CCCH-type, antiviral 1	56829	78781	252832	Plasma Membrane	other			--	--	ENSMUSG00000029826	--	--	-2.218	2.63E-05	1.15E-03	N2A 2µM HBCD
CCNE2	cyclin E2	9134	12448	362485	Nucleus	other			--	--	ENSMUSG00000028212	ENSMUSG00000028212	ENSMUSG00000028212	1.170	2.67E-05	1.16E-03	N2A 2µM HBCD
RNF14	ring finger protein 14	9604	56736	619577	Other	transcription regulator			--	ENSMUSG00000060450	ENSMUSG00000060450	ENSMUSG00000060450	ENSMUSG00000060450	-0.746	2.67E-05	1.16E-03	N2A 2µM HBCD
GSTM5	glutathione S-transferase mu 5	2949	14862	24423	Cytoplasm	enzyme	diagnosis,prognosis		--	ENSMUSG00000058135	ENSMUSG00000058135	ENSMUSG00000058135	ENSMUSG00000058135	-1.010	2.68E-05	1.16E-03	N2A 2µM HBCD
PIK3C2A	phosphatidylinositol-4-phosphate 3-kinase, catalytic subunit type 2 alpha	5286	18704	361632	Cytoplasm	kinase			--	ENSMUSG00000030660	ENSMUSG00000030660	ENSMUSG00000030660	ENSMUSG00000030660	-0.855	2.71E-05	1.17E-03	N2A 2µM HBCD
GABRG2	gamma-aminobutyric acid (GABA) A receptor, gamma 2	2566	14406	29709	Plasma Membrane	ion channel		pagoclone, alphadolone, SEP 174559, clobazam, nitrazepam, tracazolate, adinazolam, sevoflurane, isoflurane, gaboxadol, isoniazid, felbamate, etomidate, muscimol, halothane, fluoxetine/olanzapine, estazolam, clorazepate, eszopiclone, quazepam, amitriptyline/chlordiazepoxide, diazepam, temazepam, zolpidem, chlordiazepoxide, lorazepam, olanzapine, triazolam, flumazenil, clonazepam, flurazepam, midaz…	--	ENSMUSG00000020436	ENSMUSG00000020436	ENSMUSG00000020436	ENSMUSG00000020436	1.600	2.77E-05	1.20E-03	N2A 2µM HBCD
DDIT3	DNA-damage-inducible transcript 3	1649	13198	29467	Nucleus	transcription regulator			--	ENSMUSG00000025408	ENSMUSG00000025408	ENSMUSG00000025408	ENSMUSG00000025408	-1.971	2.86E-05	1.23E-03	N2A 2µM HBCD
EIF2B4	eukaryotic translation initiation factor 2B, subunit 4 delta, 67kDa	8890	13667	117019	Cytoplasm	other			--	ENSMUSG00000029145	ENSMUSG00000029145	ENSMUSG00000029145	ENSMUSG00000029145	1.203	2.87E-05	1.23E-03	N2A 2µM HBCD
RSL1D1	ribosomal L1 domain containing 1	26156	66409	102552945	Nucleus	other			--	ENSMUSG00000005846	ENSMUSG00000005846	ENSMUSG00000005846	ENSMUSG00000005846	0.935	2.87E-05	1.23E-03	N2A 2µM HBCD
SRSF4	serine/arginine-rich splicing factor 4	6429	57317	362612	Nucleus	other			--	--	ENSMUSG00000028911	ENSMUSG00000028911	--	0.868	2.89E-05	1.23E-03	N2A 2µM HBCD
KLHDC4	kelch domain containing 4	54758	234825		Other	other			--	ENSMUSG00000040263	ENSMUSG00000040263	ENSMUSG00000040263	ENSMUSG00000040263	0.859	2.89E-05	1.23E-03	N2A 2µM HBCD
SESN3	sestrin 3	143686	75747	315427	Extracellular Space	other	unspecified application		--	--	ENSMUSG00000032009	ENSMUSG00000032009	--	-1.227	2.91E-05	1.23E-03	N2A 2µM HBCD
RTN2	reticulon 2	6253	20167	308410	Cytoplasm	other	unspecified application		--	ENSMUSG00000030401	ENSMUSG00000030401	ENSMUSG00000030401	ENSMUSG00000030401	1.293	2.93E-05	1.24E-03	N2A 2µM HBCD
PKN2	protein kinase N2	5586	109333	207122	Cytoplasm	kinase			--	ENSMUSG00000004591	ENSMUSG00000004591	ENSMUSG00000004591	ENSMUSG00000004591	-0.959	2.94E-05	1.24E-03	N2A 2µM HBCD
HEXB	hexosaminidase B (beta polypeptide)	3074	15212	294673	Cytoplasm	enzyme			--	ENSMUSG00000021665	ENSMUSG00000021665	ENSMUSG00000021665	ENSMUSG00000021665	-1.339	2.96E-05	1.24E-03	N2A 2µM HBCD
HBP1	HMG-box transcription factor 1	26959	73389	27080	Nucleus	transcription regulator			--	--	ENSMUSG00000002996	--	--	-1.088	2.98E-05	1.25E-03	N2A 2µM HBCD
PRRC1	proline-rich coiled-coil 1	133619	73137	291444	Other	other			--	ENSMUSG00000024594	ENSMUSG00000024594	ENSMUSG00000024594	ENSMUSG00000024594	-0.965	2.99E-05	1.25E-03	N2A 2µM HBCD
SEC23A	Sec23 homolog A (S. cerevisiae)	10484	20334	58817	Cytoplasm	transporter			--	ENSMUSG00000020986	ENSMUSG00000020986	ENSMUSG00000020986	ENSMUSG00000020986	-0.849	2.99E-05	1.25E-03	N2A 2µM HBCD
FAM13C	family with sequence similarity 13, member C	220965	71721	294565	Other	other			--	--	ENSMUSG00000043259	ENSMUSG00000043259	ENSMUSG00000043259	-0.840	3.04E-05	1.26E-03	N2A 2µM HBCD
RB1	retinoblastoma 1	5925	19645	24708	Nucleus	transcription regulator	diagnosis,efficacy,prognosis,unspecified application		--	ENSMUSG00000022105	ENSMUSG00000022105	ENSMUSG00000022105	ENSMUSG00000022105	-1.285	3.07E-05	1.27E-03	N2A 2µM HBCD
ABHD14B	abhydrolase domain containing 14B	84836	76491	300983	Cytoplasm	enzyme			--	ENSMUSG00000042073	ENSMUSG00000042073	ENSMUSG00000042073	ENSMUSG00000042073	1.224	3.15E-05	1.30E-03	N2A 2µM HBCD
FSCN1	fascin actin-bundling protein 1	6624	14086	683788	Cytoplasm	other	unspecified application		14086	ENSMUSG00000029581	ENSMUSG00000029581	ENSMUSG00000029581	ENSMUSG00000029581	1.019	3.21E-05	1.31E-03	N2A 2µM HBCD
VASP	vasodilator-stimulated phosphoprotein	7408	22323	361517	Plasma Membrane	other	efficacy		--	ENSMUSG00000030403	ENSMUSG00000030403	ENSMUSG00000030403	ENSMUSG00000030403	-1.005	3.22E-05	1.31E-03	N2A 2µM HBCD
Zfp68	zinc finger protein 68		24135	304337	Nucleus	other			--	--	ENSMUSG00000058291	--	--	-1.044	3.25E-05	1.32E-03	N2A 2µM HBCD
NARS	asparaginyl-tRNA synthetase	4677	70223	291556	Cytoplasm	enzyme			--	ENSMUSG00000024587	ENSMUSG00000024587	ENSMUSG00000024587	ENSMUSG00000024587	-1.315	3.31E-05	1.34E-03	N2A 2µM HBCD
IGSF8	immunoglobulin superfamily, member 8	93185	140559	304979	Plasma Membrane	other			--	ENSMUSG00000038034	ENSMUSG00000038034	ENSMUSG00000038034	ENSMUSG00000038034	-0.894	3.32E-05	1.34E-03	N2A 2µM HBCD
MAFF	v-maf avian musculoaponeurotic fibrosarcoma oncogene homolog F	23764	17133	366960	Nucleus	transcription regulator			--	--	ENSMUSG00000042622	ENSMUSG00000042622	--	-1.526	3.35E-05	1.35E-03	N2A 2µM HBCD
POR	P450 (cytochrome) oxidoreductase	5447	18984	29441	Cytoplasm	enzyme		daunorubicin/tretinoin, cisplatin/doxorubicin/methotrexate, cisplatin/doxorubicin/ifosfamide/methotrexate, cisplatin/doxorubicin, carboplatin/doxorubicin, dacarbazine/doxorubicin, doxorubicin/ifosfamide, doxorubicin/streptozocin, dacarbazine/doxorubicin/ifosfamide, doxorubicin/tretinoin, nitazoxanide/peginterferon alfa-2a/ribavirin, nitazoxanide, doxorubicin, daunorubicin	--	ENSMUSG00000005514	ENSMUSG00000005514	ENSMUSG00000005514	ENSMUSG00000005514	-0.974	3.44E-05	1.38E-03	N2A 2µM HBCD
MTFR1	mitochondrial fission regulator 1	9650	67472	311403	Cytoplasm	other			--	ENSMUSG00000027601	ENSMUSG00000027601	ENSMUSG00000027601	ENSMUSG00000027601	-1.105	3.47E-05	1.39E-03	N2A 2µM HBCD
JAK2	Janus kinase 2	3717	16452	24514	Cytoplasm	kinase	efficacy,prognosis	tofacitinib, ruxolitinib	--	ENSMUSG00000024789	ENSMUSG00000024789	ENSMUSG00000024789	ENSMUSG00000024789	-1.383	3.52E-05	1.40E-03	N2A 2µM HBCD
CHAC1	ChaC glutathione-specific gamma-glutamylcyclotransferase 1	79094	69065	362196	Cytoplasm	other			--	--	ENSMUSG00000027313	ENSMUSG00000027313	--	-2.678	3.57E-05	1.42E-03	N2A 2µM HBCD
RHBDL1	rhomboid, veinlet-like 1 (Drosophila)	9028	214951	117025	Plasma Membrane	peptidase			--	ENSMUSG00000025735	ENSMUSG00000025735	ENSMUSG00000025735	ENSMUSG00000025735	1.317	3.57E-05	1.42E-03	N2A 2µM HBCD
POLR2F	polymerase (RNA) II (DNA directed) polypeptide F	5435	69833	83503	Nucleus	enzyme			--	ENSMUSG00000033020	ENSMUSG00000033020	ENSMUSG00000033020	ENSMUSG00000033020	1.578	3.61E-05	1.43E-03	N2A 2µM HBCD
PARVA	parvin, alpha	55742	57342	57341	Cytoplasm	other			--	ENSMUSG00000030770	ENSMUSG00000030770	ENSMUSG00000030770	ENSMUSG00000030770	1.030	3.64E-05	1.43E-03	N2A 2µM HBCD
IPPK	inositol 1,3,4,5,6-pentakisphosphate 2-kinase	64768	75678	306808	Cytoplasm	kinase			--	ENSMUSG00000021385	ENSMUSG00000021385	ENSMUSG00000021385	ENSMUSG00000021385	1.166	3.66E-05	1.44E-03	N2A 2µM HBCD
ELP5	elongator acetyltransferase complex subunit 5	23587	54351	287446	Other	other			--	ENSMUSG00000018565	ENSMUSG00000018565	ENSMUSG00000018565	ENSMUSG00000018565	0.882	3.68E-05	1.44E-03	N2A 2µM HBCD
ABT1	activator of basal transcription 1	29777	30946	306960	Nucleus	transcription regulator			--	--	ENSMUSG00000036376	ENSMUSG00000036376	--	0.804	3.70E-05	1.45E-03	N2A 2µM HBCD
MRPL18	mitochondrial ribosomal protein L18	29074	67681	292244	Cytoplasm	translation regulator			--	ENSMUSG00000057388	ENSMUSG00000057388	ENSMUSG00000057388	ENSMUSG00000057388	0.640	3.72E-05	1.45E-03	N2A 2µM HBCD
DDX39A	DEAD (Asp-Glu-Ala-Asp) box polypeptide 39A	10212	68278	89827	Nucleus	enzyme			--	ENSMUSG00000005481	ENSMUSG00000005481	ENSMUSG00000005481	ENSMUSG00000005481	0.934	3.81E-05	1.47E-03	N2A 2µM HBCD
PAK3	p21 protein (Cdc42/Rac)-activated kinase 3	5063	18481	29433	Cytoplasm	kinase			--	ENSMUSG00000031284	ENSMUSG00000031284	ENSMUSG00000031284	ENSMUSG00000031284	1.800	3.81E-05	1.47E-03	N2A 2µM HBCD
KDM6B	lysine (K)-specific demethylase 6B	23135	216850	363630	Extracellular Space	other			--	ENSMUSG00000018476	ENSMUSG00000018476	ENSMUSG00000018476	ENSMUSG00000018476	-0.780	3.84E-05	1.48E-03	N2A 2µM HBCD
PPP2R1B	protein phosphatase 2, regulatory subunit A, beta	5519	73699	315648	Plasma Membrane	phosphatase			--	ENSMUSG00000032058	ENSMUSG00000032058	ENSMUSG00000032058	ENSMUSG00000032058	1.233	3.92E-05	1.50E-03	N2A 2µM HBCD
AKT1	v-akt murine thymoma viral oncogene homolog 1	207	11651	24185	Cytoplasm	kinase	diagnosis,efficacy,response to therapy	MK2206, enzastaurin, perifosine	--	ENSMUSG00000001729	ENSMUSG00000001729	ENSMUSG00000001729	ENSMUSG00000001729	1.481	3.94E-05	1.50E-03	N2A 2µM HBCD
PACSIN2	protein kinase C and casein kinase substrate in neurons 2	11252	23970	124461	Cytoplasm	transporter			--	ENSMUSG00000016664	ENSMUSG00000016664	ENSMUSG00000016664	ENSMUSG00000016664	-0.921	3.94E-05	1.50E-03	N2A 2µM HBCD
SRSF10	serine/arginine-rich splicing factor 10	10772	14105		Nucleus	other			--	--	ENSMUSG00000028676	--	--	1.399	3.96E-05	1.50E-03	N2A 2µM HBCD
LCORL	ligand dependent nuclear receptor corepressor-like	254251	209707	498385	Nucleus	transcription regulator			--	ENSMUSG00000015882	ENSMUSG00000015882	ENSMUSG00000015882	ENSMUSG00000015882	-1.932	3.97E-05	1.50E-03	N2A 2µM HBCD
ADPRH	ADP-ribosylarginine hydrolase	141	11544	25371	Other	enzyme			--	ENSMUSG00000002844	ENSMUSG00000002844	ENSMUSG00000002844	ENSMUSG00000002844	-0.917	4.09E-05	1.54E-03	N2A 2µM HBCD
CYTH3	cytohesin 3	9265	19159	116693	Cytoplasm	other			--	ENSMUSG00000018001	ENSMUSG00000018001	ENSMUSG00000018001	ENSMUSG00000018001	1.085	4.17E-05	1.56E-03	N2A 2µM HBCD
EXPH5	exophilin 5	23086	320051	315663	Cytoplasm	other			--	ENSMUSG00000034584	ENSMUSG00000034584	ENSMUSG00000034584	ENSMUSG00000034584	-1.221	4.22E-05	1.58E-03	N2A 2µM HBCD
ALDH3A2	aldehyde dehydrogenase 3 family, member A2	224	11671	65183	Cytoplasm	enzyme			--	ENSMUSG00000010025	ENSMUSG00000010025	ENSMUSG00000010025	ENSMUSG00000010025	-0.894	4.34E-05	1.61E-03	N2A 2µM HBCD
SF3B1	splicing factor 3b, subunit 1, 155kDa	23451	81898	84486	Nucleus	other			--	ENSMUSG00000025982	ENSMUSG00000025982	ENSMUSG00000025982	ENSMUSG00000025982	0.976	4.53E-05	1.67E-03	N2A 2µM HBCD
PNN	pinin, desmosome associated protein	5411	18949	368070	Plasma Membrane	other			--	ENSMUSG00000020994	ENSMUSG00000020994	ENSMUSG00000020994	ENSMUSG00000020994	0.893	4.61E-05	1.70E-03	N2A 2µM HBCD
PSMA2	proteasome (prosome, macropain) subunit, alpha type, 2	5683	19166	29669	Cytoplasm	peptidase	unspecified application		--	ENSMUSG00000015671	ENSMUSG00000015671	ENSMUSG00000015671	ENSMUSG00000015671	0.717	4.65E-05	1.71E-03	N2A 2µM HBCD
TADA1	transcriptional adaptor 1	117143	27878	360874	Other	transcription regulator			--	ENSMUSG00000026563	ENSMUSG00000026563	ENSMUSG00000026563	--	1.988	4.69E-05	1.72E-03	N2A 2µM HBCD
RND1	Rho family GTPase 1	27289	223881	362993	Cytoplasm	enzyme			--	ENSMUSG00000054855	ENSMUSG00000054855	ENSMUSG00000054855	ENSMUSG00000054855	1.688	4.74E-05	1.73E-03	N2A 2µM HBCD
ASF1B	anti-silencing function 1B histone chaperone	55723	66929	304648	Nucleus	other			--	--	ENSMUSG00000005470	ENSMUSG00000005470	ENSMUSG00000005470	1.225	4.82E-05	1.75E-03	N2A 2µM HBCD
PPP1R15A	protein phosphatase 1, regulatory subunit 15A	23645	17872		Cytoplasm	other			--	ENSMUSG00000040435	ENSMUSG00000040435	ENSMUSG00000040435	ENSMUSG00000040435	-1.625	4.82E-05	1.75E-03	N2A 2µM HBCD
LRRC41	leucine rich repeat containing 41	10489	230654	362566	Other	other			--	ENSMUSG00000028703	ENSMUSG00000028703	ENSMUSG00000028703	ENSMUSG00000028703	1.467	4.83E-05	1.75E-03	N2A 2µM HBCD
SNRPD1	small nuclear ribonucleoprotein D1 polypeptide 16kDa	6632	20641	291794	Nucleus	other			--	ENSMUSG00000002477	ENSMUSG00000002477	ENSMUSG00000002477	ENSMUSG00000002477	0.949	4.86E-05	1.76E-03	N2A 2µM HBCD
ARL14EP	ADP-ribosylation factor-like 14 effector protein	120534	212772	311279	Other	other			--	ENSMUSG00000027122	ENSMUSG00000027122	ENSMUSG00000027122	ENSMUSG00000027122	-1.505	4.93E-05	1.78E-03	N2A 2µM HBCD
ERCC3	excision repair cross-complementation group 3	2071	13872	291703	Nucleus	enzyme			--	ENSMUSG00000024382	ENSMUSG00000024382	ENSMUSG00000024382	ENSMUSG00000024382	1.264	4.99E-05	1.79E-03	N2A 2µM HBCD
BAG2	BCL2-associated athanogene 2	9532	213539	690038	Cytoplasm	other			--	ENSMUSG00000042215	ENSMUSG00000042215	ENSMUSG00000042215	ENSMUSG00000042215	1.030	5.02E-05	1.79E-03	N2A 2µM HBCD
GAS8	growth arrest-specific 8	2622	104346	361438	Cytoplasm	other			--	ENSMUSG00000040220	ENSMUSG00000040220	ENSMUSG00000040220	ENSMUSG00000040220	0.957	5.02E-05	1.79E-03	N2A 2µM HBCD
GTPBP2	GTP binding protein 2	54676	56055	363195	Extracellular Space	enzyme			--	ENSMUSG00000023952	ENSMUSG00000023952	ENSMUSG00000023952	ENSMUSG00000023952	-2.024	5.07E-05	1.80E-03	N2A 2µM HBCD
GMNN	geminin, DNA replication inhibitor	51053	57441	291137	Nucleus	transcription regulator	unspecified application		--	ENSMUSG00000006715	ENSMUSG00000006715	ENSMUSG00000006715	ENSMUSG00000006715	1.061	5.09E-05	1.81E-03	N2A 2µM HBCD
JUNB	jun B proto-oncogene	3726	16477	24517	Nucleus	transcription regulator	response to therapy		--	ENSMUSG00000052837	ENSMUSG00000052837	ENSMUSG00000052837	ENSMUSG00000052837	-1.146	5.10E-05	1.81E-03	N2A 2µM HBCD
SLC25A5	solute carrier family 25 (mitochondrial carrier; adenine nucleotide translocator), member 5	292	11740|433923	25176	Cytoplasm	transporter		clodronic acid	--	ENSMUSG00000016319	ENSMUSG00000016319	--	--	1.402	5.12E-05	1.81E-03	N2A 2µM HBCD
RLF	rearranged L-myc fusion	6018	109263	313566	Nucleus	transcription regulator			--	ENSMUSG00000049878	ENSMUSG00000049878	ENSMUSG00000049878	ENSMUSG00000049878	-1.128	5.13E-05	1.81E-03	N2A 2µM HBCD
THOC3	THO complex 3	84321	73666	290519	Nucleus	other			--	ENSMUSG00000025872	ENSMUSG00000025872	ENSMUSG00000025872	ENSMUSG00000025872	0.791	5.15E-05	1.81E-03	N2A 2µM HBCD
CCDC86	coiled-coil domain containing 86	79080	108673	293738	Nucleus	other			--	--	ENSMUSG00000024732	ENSMUSG00000024732	--	0.856	5.17E-05	1.81E-03	N2A 2µM HBCD
SEC63	SEC63 homolog (S. cerevisiae)	11231	140740	309858	Cytoplasm	transporter			--	--	ENSMUSG00000019802	ENSMUSG00000019802	ENSMUSG00000019802	-0.750	5.19E-05	1.81E-03	N2A 2µM HBCD
PCDHGC4	protocadherin gamma subfamily C, 4	56098	93707		Extracellular Space	other			--	ENSMUSG00000023036	ENSMUSG00000023036	ENSMUSG00000023036	ENSMUSG00000023036	1.194	5.21E-05	1.82E-03	N2A 2µM HBCD
BANP	BTG3 associated nuclear protein	54971	53325	292064	Nucleus	other	unspecified application		--	ENSMUSG00000025316	ENSMUSG00000025316	ENSMUSG00000025316	ENSMUSG00000025316	-1.019	5.31E-05	1.85E-03	N2A 2µM HBCD
CLPTM1L	CLPTM1-like	81037	218335	316916	Other	other			--	ENSMUSG00000021610	ENSMUSG00000021610	ENSMUSG00000021610	ENSMUSG00000021610	1.164	5.35E-05	1.86E-03	N2A 2µM HBCD
YPEL5	yippee-like 5 (Drosophila)	51646	383295	298792	Other	other			--	ENSMUSG00000039770	ENSMUSG00000039770	ENSMUSG00000039770	ENSMUSG00000039770	-1.286	5.49E-05	1.90E-03	N2A 2µM HBCD
POLR2B	polymerase (RNA) II (DNA directed) polypeptide B, 140kDa	5431	231329	289561	Nucleus	enzyme			--	ENSMUSG00000029250	ENSMUSG00000029250	ENSMUSG00000029250	ENSMUSG00000029250	0.925	5.61E-05	1.93E-03	N2A 2µM HBCD
BAG5	BCL2-associated athanogene 5	9529	70369	366734	Cytoplasm	other			--	--	ENSMUSG00000049792	ENSMUSG00000049792	ENSMUSG00000049792	1.147	5.62E-05	1.93E-03	N2A 2µM HBCD
TMEM183A	transmembrane protein 183A	92703	57439	289034	Other	other			--	ENSMUSG00000042305	ENSMUSG00000042305	ENSMUSG00000042305	ENSMUSG00000042305	0.748	5.72E-05	1.96E-03	N2A 2µM HBCD
G3BP1	GTPase activating protein (SH3 domain) binding protein 1	10146	27041	171092	Nucleus	enzyme			--	--	ENSMUSG00000018583	ENSMUSG00000018583	--	0.792	5.78E-05	1.97E-03	N2A 2µM HBCD
NUP107	nucleoporin 107kDa	57122	103468	116555	Nucleus	transporter			--	ENSMUSG00000052798	ENSMUSG00000052798	ENSMUSG00000052798	ENSMUSG00000052798	1.345	5.79E-05	1.97E-03	N2A 2µM HBCD
STX6	syntaxin 6	10228	58244	60562	Cytoplasm	transporter			--	--	ENSMUSG00000026470	--	--	-0.888	5.79E-05	1.97E-03	N2A 2µM HBCD
USP1	ubiquitin specific peptidase 1	7398	230484	313387	Cytoplasm	peptidase			--	ENSMUSG00000028560	ENSMUSG00000028560	ENSMUSG00000028560	ENSMUSG00000028560	0.996	5.81E-05	1.97E-03	N2A 2µM HBCD
DCTD	dCMP deaminase	1635	320685	290741	Cytoplasm	enzyme			--	ENSMUSG00000031562	ENSMUSG00000031562	ENSMUSG00000031562	ENSMUSG00000031562	0.984	5.93E-05	1.99E-03	N2A 2µM HBCD
Slc35a2	solute carrier family 35 (UDP-galactose transporter), member A2		22232	100158233	Cytoplasm	transporter			--	ENSMUSG00000031156	ENSMUSG00000031156	ENSMUSG00000031156	ENSMUSG00000031156	-1.147	6.03E-05	2.01E-03	N2A 2µM HBCD
MELK	maternal embryonic leucine zipper kinase	9833	17279	362510	Cytoplasm	kinase			--	--	ENSMUSG00000035683	ENSMUSG00000035683	ENSMUSG00000035683	0.894	6.04E-05	2.01E-03	N2A 2µM HBCD
PPP3CB	protein phosphatase 3, catalytic subunit, beta isozyme	5532	19056	24675	Plasma Membrane	phosphatase		voclosporin, tacrolimus, pimecrolimus, cyclosporin A	--	ENSMUSG00000021816	ENSMUSG00000021816	ENSMUSG00000021816	ENSMUSG00000021816	-0.948	6.04E-05	2.01E-03	N2A 2µM HBCD
RRM2	ribonucleotide reductase M2	6241	20135	362720|100359539	Nucleus	enzyme		cytarabine/fludarabine phosphate, bortezomib/cladribine/rituximab, gemcitabine/paclitaxel, cyclophosphamide/fludarabine phosphate/rituximab, cladribine/cytarabine/daunorubicin, gemcitabine/oxaliplatin, gemcitabine/vinorelbine, docetaxel/gemcitabine, docetaxel/gemcitabine/vincristine, cladribine/cytarabine/filgrastim, capecitabine/gemcitabine, gemcitabine/oxaliplatin/paclitaxel, cytarabine/filgras…	--	--	ENSMUSG00000020649	ENSMUSG00000020649	ENSMUSG00000020649	1.441	6.05E-05	2.01E-03	N2A 2µM HBCD
GADD45G	growth arrest and DNA-damage-inducible, gamma	10912	23882	291005	Nucleus	other	efficacy		--	--	ENSMUSG00000021453	--	ENSMUSG00000021453	-1.086	6.08E-05	2.01E-03	N2A 2µM HBCD
STK24	serine/threonine kinase 24	8428	223255	361092	Cytoplasm	kinase			--	ENSMUSG00000063410	ENSMUSG00000063410	ENSMUSG00000063410	ENSMUSG00000063410	-0.772	6.17E-05	2.03E-03	N2A 2µM HBCD
SAC3D1	SAC3 domain containing 1	29901	66406		Cytoplasm	other			--	ENSMUSG00000024790	ENSMUSG00000024790	ENSMUSG00000024790	ENSMUSG00000024790	1.067	6.24E-05	2.05E-03	N2A 2µM HBCD
ATG10	autophagy related 10	83734	66795	688555	Plasma Membrane	enzyme			--	--	ENSMUSG00000021619	ENSMUSG00000021619	--	-1.454	6.32E-05	2.06E-03	N2A 2µM HBCD
TCF20	transcription factor 20 (AR1)	6942	21411	366964	Nucleus	transcription regulator			--	ENSMUSG00000041852	ENSMUSG00000041852	ENSMUSG00000041852	ENSMUSG00000041852	-0.760	6.42E-05	2.08E-03	N2A 2µM HBCD
SLC12A1	solute carrier family 12 (sodium/potassium/chloride transporter), member 1	6557	20495	25065	Plasma Membrane	transporter		deserpidine/methyclothiazide, azilsartan medoxomil/chlorthalidone, furosemide, trichloromethiazide, torsemide, bumetanide, ethacrynic acid, reserpine/trichloromethiazide, chlorthalidone/reserpine, methyclothiazide, chlorthalidone/clonidine, atenolol/chlorthalidone, hydroflumethiazide/reserpine, quinethazone, chlorthalidone, hydroflumethiazide	--	ENSMUSG00000027202	ENSMUSG00000027202	ENSMUSG00000027202	ENSMUSG00000027202	-1.297	6.43E-05	2.08E-03	N2A 2µM HBCD
NFIL3	nuclear factor, interleukin 3 regulated	4783	18030	114519	Nucleus	transcription regulator			--	ENSMUSG00000056749	ENSMUSG00000056749	ENSMUSG00000056749	ENSMUSG00000056749	-1.340	6.51E-05	2.10E-03	N2A 2µM HBCD
FES	FES proto-oncogene, tyrosine kinase	2242	14159	361597	Cytoplasm	kinase			--	ENSMUSG00000053158	ENSMUSG00000053158	ENSMUSG00000053158	ENSMUSG00000053158	0.871	6.56E-05	2.11E-03	N2A 2µM HBCD
HAUS2	HAUS augmin-like complex, subunit 2	55142	66296	100912076|679550	Cytoplasm	other			--	ENSMUSG00000027285	ENSMUSG00000027285	ENSMUSG00000027285	ENSMUSG00000027285	1.144	6.68E-05	2.14E-03	N2A 2µM HBCD
GPR137B	G protein-coupled receptor 137B	7107	83924		Plasma Membrane	other			--	--	ENSMUSG00000021306	ENSMUSG00000021306	--	-1.316	6.72E-05	2.14E-03	N2A 2µM HBCD
GNAO1	guanine nucleotide binding protein (G protein), alpha activating activity polypeptide O	2775	14681	50664	Plasma Membrane	enzyme			--	--	ENSMUSG00000031748	--	--	-0.826	6.81E-05	2.16E-03	N2A 2µM HBCD
N6AMT2	N-6 adenine-specific DNA methyltransferase 2 (putative)	221143	68043	290279	Cytoplasm	enzyme			--	ENSMUSG00000021951	ENSMUSG00000021951	ENSMUSG00000021951	ENSMUSG00000021951	0.813	6.85E-05	2.16E-03	N2A 2µM HBCD
NBR1	neighbor of BRCA1 gene 1	4077	17966	303554	Cytoplasm	other			--	ENSMUSG00000017119	ENSMUSG00000017119	ENSMUSG00000017119	ENSMUSG00000017119	-0.759	6.88E-05	2.17E-03	N2A 2µM HBCD
PPP6R2	protein phosphatase 6, regulatory subunit 2	9701	71474	300146	Cytoplasm	other			--	ENSMUSG00000036561	ENSMUSG00000036561	ENSMUSG00000036561	ENSMUSG00000036561	-1.114	6.95E-05	2.18E-03	N2A 2µM HBCD
TOPBP1	topoisomerase (DNA) II binding protein 1	11073	235559	315969	Nucleus	other			--	ENSMUSG00000032555	ENSMUSG00000032555	ENSMUSG00000032555	ENSMUSG00000032555	1.145	7.00E-05	2.18E-03	N2A 2µM HBCD
OSTC	oligosaccharyltransferase complex subunit (non-catalytic)	58505	66357	362040	Cytoplasm	enzyme			66357	ENSMUSG00000041084	ENSMUSG00000041084	ENSMUSG00000041084	ENSMUSG00000041084	-0.726	7.02E-05	2.19E-03	N2A 2µM HBCD
PGAM5	phosphoglycerate mutase family member 5	192111	72542	288731	Cytoplasm	enzyme			--	ENSMUSG00000029500	ENSMUSG00000029500	ENSMUSG00000029500	ENSMUSG00000029500	1.146	7.04E-05	2.19E-03	N2A 2µM HBCD
NFKBIA	nuclear factor of kappa light polypeptide gene enhancer in B-cells inhibitor, alpha	4792	18035	25493	Cytoplasm	transcription regulator			--	ENSMUSG00000021025	ENSMUSG00000021025	ENSMUSG00000021025	ENSMUSG00000021025	-0.866	7.07E-05	2.19E-03	N2A 2µM HBCD
CHRNA6	cholinergic receptor, nicotinic, alpha 6 (neuronal)	8973	11440	81721	Plasma Membrane	transmembrane receptor		ABT-089, isoflurane, mecamylamine, succinylcholine, rocuronium, doxacurium, mivacurium, pipecuronium, rapacuronium, metocurine, atracurium, cisatracurium, acetylcholine, nicotine, D-tubocurarine, arecoline, enflurane, pancuronium, vecuronium	--	ENSMUSG00000031491	ENSMUSG00000031491	ENSMUSG00000031491	ENSMUSG00000031491	0.896	7.11E-05	2.20E-03	N2A 2µM HBCD
CRLS1	cardiolipin synthase 1	54675	66586	366196	Cytoplasm	enzyme			--	ENSMUSG00000027357	ENSMUSG00000027357	ENSMUSG00000027357	ENSMUSG00000027357	-1.109	7.13E-05	2.20E-03	N2A 2µM HBCD
SLC23A2	solute carrier family 23 (ascorbic acid transporter), member 2	9962	54338	50622	Plasma Membrane	transporter			--	ENSMUSG00000027340	ENSMUSG00000027340	ENSMUSG00000027340	ENSMUSG00000027340	-1.085	7.15E-05	2.20E-03	N2A 2µM HBCD
MTMR3	myotubularin related protein 3	8897	74302	305482	Cytoplasm	phosphatase			--	ENSMUSG00000034354	ENSMUSG00000034354	ENSMUSG00000034354	ENSMUSG00000034354	-0.736	7.30E-05	2.24E-03	N2A 2µM HBCD
Eif1/Gm16378	eukaryotic translation initiation factor 1		100043225|20918	287703	Other	other			--	ENSMUSG00000035530	ENSMUSG00000035530	ENSMUSG00000035530	ENSMUSG00000035530	-1.000	7.42E-05	2.26E-03	N2A 2µM HBCD
PRDX3	peroxiredoxin 3	10935	11757	64371	Cytoplasm	enzyme	diagnosis		--	ENSMUSG00000024997	ENSMUSG00000024997	ENSMUSG00000024997	ENSMUSG00000024997	0.674	7.44E-05	2.26E-03	N2A 2µM HBCD
ATP6V1F	ATPase, H+ transporting, lysosomal 14kDa, V1 subunit F	9296	66144	116664	Cytoplasm	enzyme			--	--	ENSMUSG00000004285	--	ENSMUSG00000004285	-0.715	7.61E-05	2.30E-03	N2A 2µM HBCD
ARHGEF2	Rho/Rac guanine nucleotide exchange factor (GEF) 2	9181	16800	310635	Cytoplasm	other			--	ENSMUSG00000028059	ENSMUSG00000028059	ENSMUSG00000028059	ENSMUSG00000028059	-1.033	7.65E-05	2.30E-03	N2A 2µM HBCD
MOGS	mannosyl-oligosaccharide glucosidase	7841	57377	78947	Cytoplasm	enzyme			--	ENSMUSG00000030036	ENSMUSG00000030036	ENSMUSG00000030036	ENSMUSG00000030036	0.994	7.65E-05	2.30E-03	N2A 2µM HBCD
AP4M1	adaptor-related protein complex 4, mu 1 subunit	9179	11781	304344	Cytoplasm	transporter			--	ENSMUSG00000019518	ENSMUSG00000019518	ENSMUSG00000019518	ENSMUSG00000019518	1.234	7.68E-05	2.31E-03	N2A 2µM HBCD
PPP2R5D	protein phosphatase 2, regulatory subunit B', delta	5528	21770	363193	Nucleus	phosphatase			--	ENSMUSG00000059409	ENSMUSG00000059409	ENSMUSG00000059409	ENSMUSG00000059409	0.951	7.72E-05	2.31E-03	N2A 2µM HBCD
GSTZ1	glutathione S-transferase zeta 1	2954	14874	681913	Cytoplasm	enzyme			--	ENSMUSG00000021033	ENSMUSG00000021033	ENSMUSG00000021033	ENSMUSG00000021033	-0.775	7.73E-05	2.31E-03	N2A 2µM HBCD
C5orf51	chromosome 5 open reading frame 51	285636	106064		Other	other			--	ENSMUSG00000041935	ENSMUSG00000041935	ENSMUSG00000041935	ENSMUSG00000041935	-0.888	7.81E-05	2.33E-03	N2A 2µM HBCD
SLC35B2	solute carrier family 35 (adenosine 3'-phospho 5'-phosphosulfate transporter), member B2	347734	73836	501103	Cytoplasm	transporter			--	ENSMUSG00000037089	ENSMUSG00000037089	ENSMUSG00000037089	ENSMUSG00000037089	0.908	7.86E-05	2.34E-03	N2A 2µM HBCD
DUSP11	dual specificity phosphatase 11 (RNA/RNP complex 1-interacting)	8446	72102	100911499|297412	Nucleus	phosphatase			--	ENSMUSG00000030002	ENSMUSG00000030002	ENSMUSG00000030002	ENSMUSG00000030002	-0.791	7.90E-05	2.34E-03	N2A 2µM HBCD
JPH1	junctophilin 1	56704	57339	297748	Plasma Membrane	other			--	ENSMUSG00000042686	ENSMUSG00000042686	ENSMUSG00000042686	ENSMUSG00000042686	-1.147	7.90E-05	2.34E-03	N2A 2µM HBCD
ATM	ATM serine/threonine kinase	472	11920	300711	Nucleus	kinase	diagnosis		--	ENSMUSG00000034218	ENSMUSG00000034218	ENSMUSG00000034218	ENSMUSG00000034218	1.040	7.92E-05	2.34E-03	N2A 2µM HBCD
FAM98A	family with sequence similarity 98, member A	25940	72722	313873	Other	other			--	ENSMUSG00000002017	ENSMUSG00000002017	ENSMUSG00000002017	ENSMUSG00000002017	0.756	7.92E-05	2.34E-03	N2A 2µM HBCD
RBMX2	RNA binding motif protein, X-linked 2	51634	209003	367930	Other	other			--	ENSMUSG00000031107	ENSMUSG00000031107	ENSMUSG00000031107	ENSMUSG00000031107	0.750	7.99E-05	2.35E-03	N2A 2µM HBCD
RAB5A	RAB5A, member RAS oncogene family	5868	271457	64633	Cytoplasm	enzyme			--	ENSMUSG00000017831	ENSMUSG00000017831	ENSMUSG00000017831	ENSMUSG00000017831	-0.935	8.11E-05	2.38E-03	N2A 2µM HBCD
C18orf32	chromosome 18 open reading frame 32	497661	407819	498886	Other	other			--	ENSMUSG00000036299	ENSMUSG00000036299	ENSMUSG00000036299	ENSMUSG00000036299	0.753	8.19E-05	2.40E-03	N2A 2µM HBCD
PRKACB	protein kinase, cAMP-dependent, catalytic, beta	5567	18749	293508	Cytoplasm	kinase			--	ENSMUSG00000005034	ENSMUSG00000005034	ENSMUSG00000005034	ENSMUSG00000005034	-0.878	8.25E-05	2.41E-03	N2A 2µM HBCD
LETMD1	LETM1 domain containing 1	25875	68614	681352	Plasma Membrane	other	unspecified application		--	ENSMUSG00000037353	ENSMUSG00000037353	ENSMUSG00000037353	ENSMUSG00000037353	0.874	8.26E-05	2.41E-03	N2A 2µM HBCD
TUBB3	tubulin, beta 3 class III	10381	22152	246118	Cytoplasm	other	response to therapy	epothilone B, ixabepilone, colchicine/probenecid, larotaxel, ABT-751, eribulin, simotaxel, davunetide, vintafolide, milataxel, cevipabulin, brentuximab vedotin, cabazitaxel, gemcitabine/paclitaxel, docetaxel/prednisone, capecitabine/docetaxel, paclitaxel/trastuzumab, capecitabine/ixabepilone, cyclophosphamide/prednisone/vincristine, docetaxel/hydrocortisone, cyclophosphamide/docetaxel, gemcitabin…	--	ENSMUSG00000062380	ENSMUSG00000062380	ENSMUSG00000062380	ENSMUSG00000062380	1.447	8.33E-05	2.41E-03	N2A 2µM HBCD
RB1CC1	RB1-inducible coiled-coil 1	9821	12421	312927	Nucleus	other			--	--	ENSMUSG00000025907	--	--	-0.930	8.37E-05	2.42E-03	N2A 2µM HBCD
FPGS	folylpolyglutamate synthase	2356	14287	687266	Cytoplasm	enzyme		pralatrexate	--	--	ENSMUSG00000009566	--	--	0.776	8.48E-05	2.44E-03	N2A 2µM HBCD
WDR18	WD repeat domain 18	57418	216156	314617	Nucleus	other			--	--	ENSMUSG00000035754	--	ENSMUSG00000035754	1.029	8.49E-05	2.44E-03	N2A 2µM HBCD
SMIM14	small integral membrane protein 14	201895	68552	364154	Cytoplasm	other			--	ENSMUSG00000037822	ENSMUSG00000037822	ENSMUSG00000037822	ENSMUSG00000037822	-0.783	8.59E-05	2.47E-03	N2A 2µM HBCD
EFR3A	EFR3 homolog A (S. cerevisiae)	23167	76740	362923	Plasma Membrane	other			--	--	ENSMUSG00000015002	--	--	-0.825	8.69E-05	2.49E-03	N2A 2µM HBCD
CENPH	centromere protein H	64946	26886	681185	Nucleus	other			--	ENSMUSG00000045273	ENSMUSG00000045273	ENSMUSG00000045273	ENSMUSG00000045273	1.255	8.74E-05	2.50E-03	N2A 2µM HBCD
SERINC3	serine incorporator 3	10955	26943	296350	Cytoplasm	transporter			--	ENSMUSG00000017707	ENSMUSG00000017707	ENSMUSG00000017707	ENSMUSG00000017707	-1.107	8.75E-05	2.50E-03	N2A 2µM HBCD
DKC1	dyskeratosis congenita 1, dyskerin	1736	245474	170944	Nucleus	enzyme			--	ENSMUSG00000031403	ENSMUSG00000031403	ENSMUSG00000031403	ENSMUSG00000031403	1.002	8.76E-05	2.50E-03	N2A 2µM HBCD
PLAT	plasminogen activator, tissue	5327	18791	25692	Extracellular Space	peptidase	diagnosis,efficacy,prognosis,safety,unspecified application	6-aminocaproic acid	--	--	ENSMUSG00000031538	ENSMUSG00000031538	--	-1.183	8.77E-05	2.50E-03	N2A 2µM HBCD
TGFB1	transforming growth factor, beta 1	7040	21803	59086	Extracellular Space	growth factor	diagnosis,efficacy,prognosis,safety,unspecified application		--	ENSMUSG00000002603	ENSMUSG00000002603	ENSMUSG00000002603	ENSMUSG00000002603	-0.814	8.80E-05	2.50E-03	N2A 2µM HBCD
RNF34	ring finger protein 34, E3 ubiquitin protein ligase	80196	80751	282845	Cytoplasm	enzyme			--	ENSMUSG00000029474	ENSMUSG00000029474	ENSMUSG00000029474	ENSMUSG00000029474	0.667	8.91E-05	2.53E-03	N2A 2µM HBCD
TMEM132A	transmembrane protein 132A	54972	98170	338474	Cytoplasm	other			--	ENSMUSG00000024736	ENSMUSG00000024736	ENSMUSG00000024736	ENSMUSG00000024736	0.800	9.04E-05	2.56E-03	N2A 2µM HBCD
DHRS9	dehydrogenase/reductase (SDR family) member 9	10170	241452	170635	Cytoplasm	enzyme			--	ENSMUSG00000027068	ENSMUSG00000027068	ENSMUSG00000027068	ENSMUSG00000027068	-1.381	9.09E-05	2.57E-03	N2A 2µM HBCD
KIF3A	kinesin family member 3A	11127	16568	84392	Cytoplasm	enzyme			--	ENSMUSG00000018395	ENSMUSG00000018395	ENSMUSG00000018395	ENSMUSG00000018395	-0.853	9.15E-05	2.58E-03	N2A 2µM HBCD
CBX4	chromobox homolog 4	8535	12418	501403	Nucleus	transcription regulator	prognosis		--	ENSMUSG00000039989	ENSMUSG00000039989	ENSMUSG00000039989	ENSMUSG00000039989	-1.269	9.33E-05	2.62E-03	N2A 2µM HBCD
RFC4	replication factor C (activator 1) 4, 37kDa	5984	106344	288003	Nucleus	other			--	ENSMUSG00000022881	ENSMUSG00000022881	ENSMUSG00000022881	ENSMUSG00000022881	1.069	9.35E-05	2.62E-03	N2A 2µM HBCD
DPP3	dipeptidyl-peptidase 3	10072	75221	114591	Cytoplasm	peptidase			--	--	ENSMUSG00000063904	ENSMUSG00000063904	--	1.483	9.49E-05	2.64E-03	N2A 2µM HBCD
GEMIN6	gem (nuclear organelle) associated protein 6	79833	67242|621705	362688	Nucleus	other			--	ENSMUSG00000055760	ENSMUSG00000055760	ENSMUSG00000055760	ENSMUSG00000055760	1.129	9.61E-05	2.67E-03	N2A 2µM HBCD
SYNM	synemin, intermediate filament protein	23336	233335	308709	Cytoplasm	other			--	ENSMUSG00000030554	ENSMUSG00000030554	ENSMUSG00000030554	ENSMUSG00000030554	1.098	9.70E-05	2.69E-03	N2A 2µM HBCD
PLEKHA3	pleckstrin homology domain containing, family A (phosphoinositide binding specific) member 3	65977	83435	295674	Cytoplasm	other			--	ENSMUSG00000002733	ENSMUSG00000002733	ENSMUSG00000002733	ENSMUSG00000002733	1.094	9.73E-05	2.69E-03	N2A 2µM HBCD
LEPROTL1	leptin receptor overlapping transcript-like 1	23484	68192	361160	Plasma Membrane	other			--	ENSMUSG00000031513	ENSMUSG00000031513	ENSMUSG00000031513	ENSMUSG00000031513	-1.574	9.81E-05	2.71E-03	N2A 2µM HBCD
MRS2	MRS2 magnesium transporter	57380	380836	79032	Cytoplasm	transporter			--	--	ENSMUSG00000021339	ENSMUSG00000021339	--	0.863	9.93E-05	2.73E-03	N2A 2µM HBCD
SCAPER	S-phase cyclin A-associated protein in the ER	49855	244891		Extracellular Space	other			--	--	ENSMUSG00000034007	ENSMUSG00000034007	--	-0.808	9.98E-05	2.74E-03	N2A 2µM HBCD
E2F8	E2F transcription factor 8	79733	108961	308607	Nucleus	transcription regulator			--	--	ENSMUSG00000046179	ENSMUSG00000046179	ENSMUSG00000046179	0.816	1.00E-04	2.75E-03	N2A 2µM HBCD
RIN1	Ras and Rab interactor 1	9610	225870		Cytoplasm	other			--	--	ENSMUSG00000024883	--	--	-1.123	1.01E-04	2.76E-03	N2A 2µM HBCD
TMEM54	transmembrane protein 54	113452	66260	362605	Other	other			--	ENSMUSG00000028786	ENSMUSG00000028786	ENSMUSG00000028786	ENSMUSG00000028786	1.459	1.01E-04	2.75E-03	N2A 2µM HBCD
MYO18A	myosin XVIIIA	399687	360013	360570	Cytoplasm	other			--	ENSMUSG00000000631	ENSMUSG00000000631	ENSMUSG00000000631	ENSMUSG00000000631	-1.051	1.02E-04	2.79E-03	N2A 2µM HBCD
PPP2R5E	protein phosphatase 2, regulatory subunit B', epsilon isoform	5529	26932	299147	Cytoplasm	phosphatase			--	ENSMUSG00000021051	ENSMUSG00000021051	ENSMUSG00000021051	ENSMUSG00000021051	-0.783	1.04E-04	2.84E-03	N2A 2µM HBCD
MRFAP1	Morf4 family associated protein 1	93621	67568	282585	Nucleus	other			--	ENSMUSG00000055302	ENSMUSG00000055302	ENSMUSG00000055302	ENSMUSG00000055302	0.918	1.05E-04	2.85E-03	N2A 2µM HBCD
INTS12	integrator complex subunit 12	57117	71793	295448	Nucleus	other			--	ENSMUSG00000028016	ENSMUSG00000028016	ENSMUSG00000028016	ENSMUSG00000028016	-0.846	1.07E-04	2.88E-03	N2A 2µM HBCD
Setd1b	SET domain containing 1B		208043	100359816	Nucleus	other			--	--	ENSMUSG00000038384	ENSMUSG00000038384	--	1.737	1.08E-04	2.89E-03	N2A 2µM HBCD
FTSJ3	FtsJ homolog 3 (E. coli)	117246	56095	303608	Nucleus	enzyme			--	ENSMUSG00000020706	ENSMUSG00000020706	ENSMUSG00000020706	ENSMUSG00000020706	0.839	1.08E-04	2.89E-03	N2A 2µM HBCD
PHTF1	putative homeodomain transcription factor 1	10745	18685	252962	Nucleus	transcription regulator			--	ENSMUSG00000058388	ENSMUSG00000058388	ENSMUSG00000058388	ENSMUSG00000058388	0.896	1.08E-04	2.89E-03	N2A 2µM HBCD
CCNA2	cyclin A2	890	12428	114494	Nucleus	other	efficacy,prognosis		--	--	ENSMUSG00000027715	--	ENSMUSG00000027715	0.859	1.09E-04	2.91E-03	N2A 2µM HBCD
EIF3H	eukaryotic translation initiation factor 3, subunit H	8667	68135	299899|100911110	Cytoplasm	other			--	--	ENSMUSG00000022312	--	--	-0.779	1.09E-04	2.91E-03	N2A 2µM HBCD
ABCA9	ATP-binding cassette, sub-family A (ABC1), member 9	10350	217262	287788	Cytoplasm	transporter			--	ENSMUSG00000041797	ENSMUSG00000041797	ENSMUSG00000041797	ENSMUSG00000041797	1.179	1.12E-04	2.98E-03	N2A 2µM HBCD
PRKDC	protein kinase, DNA-activated, catalytic polypeptide	5591	19090	360748	Nucleus	kinase			--	ENSMUSG00000022672	ENSMUSG00000022672	ENSMUSG00000022672	ENSMUSG00000022672	-1.256	1.13E-04	2.99E-03	N2A 2µM HBCD
PRRG2	proline rich Gla (G-carboxyglutamic acid) 2	5639	65116	361570	Extracellular Space	other			--	ENSMUSG00000007837	ENSMUSG00000007837	--	--	-1.012	1.14E-04	3.02E-03	N2A 2µM HBCD
KDM5B	lysine (K)-specific demethylase 5B	10765	75605	304809	Nucleus	transcription regulator			--	--	ENSMUSG00000042207	--	ENSMUSG00000042207	-0.946	1.15E-04	3.03E-03	N2A 2µM HBCD
FAM83D	family with sequence similarity 83, member D	81610	71878	311598	Other	other			--	--	ENSMUSG00000027654	--	ENSMUSG00000027654	0.975	1.16E-04	3.04E-03	N2A 2µM HBCD
MAMDC2	MAM domain containing 2	256691	71738	309410	Extracellular Space	other			--	ENSMUSG00000033207	ENSMUSG00000033207	ENSMUSG00000033207	ENSMUSG00000033207	-1.389	1.16E-04	3.04E-03	N2A 2µM HBCD
MFSD10	major facilitator superfamily domain containing 10	10227	68294	305449	Other	transporter			--	ENSMUSG00000001082	ENSMUSG00000001082	ENSMUSG00000001082	ENSMUSG00000001082	0.838	1.16E-04	3.04E-03	N2A 2µM HBCD
PINK1	PTEN induced putative kinase 1	65018	68943	298575	Cytoplasm	kinase	diagnosis		--	ENSMUSG00000028756	ENSMUSG00000028756	ENSMUSG00000028756	ENSMUSG00000028756	-1.236	1.16E-04	3.04E-03	N2A 2µM HBCD
TRAF3IP1	TNF receptor-associated factor 3 interacting protein 1	26146	74019	363286	Cytoplasm	other			--	--	ENSMUSG00000034292	ENSMUSG00000034292	--	0.982	1.19E-04	3.10E-03	N2A 2µM HBCD
MAN2B2	mannosidase, alpha, class 2B, member 2	23324	17160	360955	Cytoplasm	enzyme			--	ENSMUSG00000029119	ENSMUSG00000029119	ENSMUSG00000029119	ENSMUSG00000029119	-0.878	1.19E-04	3.09E-03	N2A 2µM HBCD
SLC25A37	solute carrier family 25 (mitochondrial iron transporter), member 37	51312	67712	306000	Cytoplasm	other			--	ENSMUSG00000034248	ENSMUSG00000034248	ENSMUSG00000034248	ENSMUSG00000034248	-1.124	1.19E-04	3.09E-03	N2A 2µM HBCD
TOMM40	translocase of outer mitochondrial membrane 40 homolog (yeast)	10452	53333	308416	Cytoplasm	ion channel			--	ENSMUSG00000002984	ENSMUSG00000002984	ENSMUSG00000002984	ENSMUSG00000002984	1.093	1.20E-04	3.10E-03	N2A 2µM HBCD
TTC39B	tetratricopeptide repeat domain 39B	158219	69863	298186	Other	other			--	--	ENSMUSG00000038172	--	--	-1.486	1.20E-04	3.10E-03	N2A 2µM HBCD
ANKLE2	ankyrin repeat and LEM domain containing 2	23141	71782	360829	Nucleus	transcription regulator			--	ENSMUSG00000029501	ENSMUSG00000029501	ENSMUSG00000029501	ENSMUSG00000029501	-1.229	1.21E-04	3.11E-03	N2A 2µM HBCD
GALNT1	polypeptide N-acetylgalactosaminyltransferase 1	2589	14423	79214	Cytoplasm	enzyme			--	ENSMUSG00000000420	ENSMUSG00000000420	ENSMUSG00000000420	ENSMUSG00000000420	-0.652	1.21E-04	3.11E-03	N2A 2µM HBCD
POLR3GL	polymerase (RNA) III (DNA directed) polypeptide G (32kD)-like	84265	69870	690254	Nucleus	other			--	--	ENSMUSG00000028104	ENSMUSG00000028104	ENSMUSG00000028104	-1.049	1.22E-04	3.14E-03	N2A 2µM HBCD
IRF1	interferon regulatory factor 1	3659	16362	24508	Nucleus	transcription regulator			--	ENSMUSG00000018899	ENSMUSG00000018899	ENSMUSG00000018899	ENSMUSG00000018899	-1.559	1.23E-04	3.16E-03	N2A 2µM HBCD
USP19	ubiquitin specific peptidase 19	10869	71472	361190	Cytoplasm	peptidase			--	ENSMUSG00000006676	ENSMUSG00000006676	ENSMUSG00000006676	ENSMUSG00000006676	0.834	1.23E-04	3.16E-03	N2A 2µM HBCD
LPCAT3	lysophosphatidylcholine acyltransferase 3	10162	14792	362434	Plasma Membrane	enzyme			--	ENSMUSG00000004270	ENSMUSG00000004270	ENSMUSG00000004270	ENSMUSG00000004270	-1.069	1.24E-04	3.17E-03	N2A 2µM HBCD
COPZ2	coatomer protein complex, subunit zeta 2	51226	56358	360611	Cytoplasm	transporter			--	ENSMUSG00000018672	ENSMUSG00000018672	ENSMUSG00000018672	ENSMUSG00000018672	-1.147	1.26E-04	3.20E-03	N2A 2µM HBCD
DCAF13	DDB1 and CUL4 associated factor 13	25879	223499	362902	Nucleus	other			--	ENSMUSG00000022300	ENSMUSG00000022300	ENSMUSG00000022300	ENSMUSG00000022300	0.928	1.26E-04	3.20E-03	N2A 2µM HBCD
FAM214A	family with sequence similarity 214, member A	56204	235493	300836	Other	other			--	ENSMUSG00000034858	ENSMUSG00000034858	ENSMUSG00000034858	ENSMUSG00000034858	-0.813	1.26E-04	3.20E-03	N2A 2µM HBCD
GPD1	glycerol-3-phosphate dehydrogenase 1 (soluble)	2819	14555	60666	Cytoplasm	enzyme	unspecified application		--	ENSMUSG00000023019	ENSMUSG00000023019	ENSMUSG00000023019	ENSMUSG00000023019	1.422	1.26E-04	3.20E-03	N2A 2µM HBCD
MAP4	microtubule-associated protein 4	4134	17758	367171	Cytoplasm	other	efficacy		--	ENSMUSG00000032479	ENSMUSG00000032479	ENSMUSG00000032479	ENSMUSG00000032479	-0.877	1.26E-04	3.20E-03	N2A 2µM HBCD
NDUFA13	NADH dehydrogenase (ubiquinone) 1 alpha subcomplex, 13	51079	67184	100911483|314759	Cytoplasm	enzyme			--	--	ENSMUSG00000036199	ENSMUSG00000048967	--	-0.716	1.28E-04	3.22E-03	N2A 2µM HBCD
IFT122	intraflagellar transport 122	55764	81896	312651	Nucleus	other			--	ENSMUSG00000030323	ENSMUSG00000030323	ENSMUSG00000030323	ENSMUSG00000030323	-1.007	1.28E-04	3.22E-03	N2A 2µM HBCD
PSMC5	proteasome (prosome, macropain) 26S subunit, ATPase, 5	5705	19184	81827	Nucleus	transcription regulator			--	ENSMUSG00000020708	ENSMUSG00000020708	ENSMUSG00000020708	ENSMUSG00000020708	0.997	1.28E-04	3.22E-03	N2A 2µM HBCD
B3GNT2	UDP-GlcNAc:betaGal beta-1,3-N-acetylglucosaminyltransferase 2	10678	53625	305571	Cytoplasm	enzyme			--	ENSMUSG00000051650	ENSMUSG00000051650	ENSMUSG00000051650	ENSMUSG00000051650	-1.302	1.30E-04	3.25E-03	N2A 2µM HBCD
FAM45A	family with sequence similarity 45, member A	404636	67894		Other	other			--	ENSMUSG00000024993	ENSMUSG00000024993	ENSMUSG00000024993	ENSMUSG00000024993	-0.966	1.30E-04	3.25E-03	N2A 2µM HBCD
WDR81	WD repeat domain 81	124997	192652	303312	Plasma Membrane	other			--	ENSMUSG00000045374	ENSMUSG00000045374	ENSMUSG00000045374	ENSMUSG00000045374	1.271	1.30E-04	3.25E-03	N2A 2µM HBCD
SLC6A9	solute carrier family 6 (neurotransmitter transporter, glycine), member 9	6536	14664	116509	Plasma Membrane	transporter			--	ENSMUSG00000028542	ENSMUSG00000028542	ENSMUSG00000028542	ENSMUSG00000028542	-0.880	1.31E-04	3.26E-03	N2A 2µM HBCD
CTNNBL1	catenin, beta like 1	56259	66642	296320	Nucleus	other			--	ENSMUSG00000027649	ENSMUSG00000027649	ENSMUSG00000027649	ENSMUSG00000027649	1.028	1.32E-04	3.28E-03	N2A 2µM HBCD
PSMB2	proteasome (prosome, macropain) subunit, beta type, 2	5690	26445	29675	Cytoplasm	peptidase		carfilzomib, bortezomib/cladribine/rituximab, bortezomib/sorafenib, bortezomib/paclitaxel, bortezomib/dexamethasone, bortezomib/dexamethasone/doxorubicin, bortezomib/dexamethasone/lenalidomide, bortezomib/dexamethasone/thalidomide, carfilzomib/dexamethasone/lenalidomide, bortezomib/prednisone, bortezomib/doxorubicin, bortezomib/vorinostat, bortezomib/thalidomide, bortezomib/rituximab, bortezomib/…	--	ENSMUSG00000028837	ENSMUSG00000028837	ENSMUSG00000028837	ENSMUSG00000028837	0.991	1.33E-04	3.30E-03	N2A 2µM HBCD
TACC3	transforming, acidic coiled-coil containing protein 3	10460	21335	360962	Nucleus	other			--	--	ENSMUSG00000037313	--	ENSMUSG00000037313	0.762	1.34E-04	3.32E-03	N2A 2µM HBCD
TFAP4	transcription factor AP-4 (activating enhancer binding protein 4)	7023	83383	360482	Nucleus	transcription regulator			--	--	ENSMUSG00000005718	ENSMUSG00000005718	--	0.560	1.35E-04	3.33E-03	N2A 2µM HBCD
HSPG2	heparan sulfate proteoglycan 2	3339	15530		Extracellular Space	enzyme	unspecified application		--	ENSMUSG00000028763	ENSMUSG00000028763	ENSMUSG00000028763	ENSMUSG00000028763	-1.074	1.35E-04	3.33E-03	N2A 2µM HBCD
ZNF445	zinc finger protein 445	353274	235682	301076	Nucleus	transcription regulator			--	ENSMUSG00000047036	ENSMUSG00000047036	ENSMUSG00000047036	ENSMUSG00000047036	-1.179	1.35E-04	3.33E-03	N2A 2µM HBCD
ARHGEF25	Rho guanine nucleotide exchange factor (GEF) 25	115557	52666	314904	Cytoplasm	other			--	ENSMUSG00000019467	ENSMUSG00000019467	ENSMUSG00000019467	ENSMUSG00000019467	0.810	1.36E-04	3.34E-03	N2A 2µM HBCD
FIGNL1	fidgetin-like 1	63979	60530	289777	Nucleus	enzyme			--	ENSMUSG00000035455	ENSMUSG00000035455	ENSMUSG00000035455	ENSMUSG00000035455	0.914	1.37E-04	3.36E-03	N2A 2µM HBCD
PTF1A	pancreas specific transcription factor, 1a	256297	19213	117034	Nucleus	transcription regulator			--	ENSMUSG00000026735	ENSMUSG00000026735	ENSMUSG00000026735	ENSMUSG00000026735	0.633	1.37E-04	3.36E-03	N2A 2µM HBCD
NASP	nuclear autoantigenic sperm protein (histone-binding)	4678	50927	298441	Nucleus	other			--	--	ENSMUSG00000028693	ENSMUSG00000028693	--	0.879	1.38E-04	3.36E-03	N2A 2µM HBCD
AGL	amylo-alpha-1, 6-glucosidase, 4-alpha-glucanotransferase	178	77559	362029	Cytoplasm	enzyme			--	ENSMUSG00000033400	ENSMUSG00000033400	ENSMUSG00000033400	ENSMUSG00000033400	-1.825	1.38E-04	3.36E-03	N2A 2µM HBCD
NKX2-5	NK2 homeobox 5	1482	18091	114109	Nucleus	transcription regulator	diagnosis		--	ENSMUSG00000015579	ENSMUSG00000015579	ENSMUSG00000015579	ENSMUSG00000015579	0.794	1.38E-04	3.36E-03	N2A 2µM HBCD
RMND1	required for meiotic nuclear division 1 homolog (S. cerevisiae)	55005	66084	292268	Cytoplasm	other			--	ENSMUSG00000019763	ENSMUSG00000019763	ENSMUSG00000019763	ENSMUSG00000019763	1.540	1.38E-04	3.36E-03	N2A 2µM HBCD
TMEM87A	transmembrane protein 87A	25963	211499	366170	Other	other			--	ENSMUSG00000033808	ENSMUSG00000033808	ENSMUSG00000033808	ENSMUSG00000033808	0.713	1.38E-04	3.36E-03	N2A 2µM HBCD
ZSCAN26	zinc finger and SCAN domain containing 26	7741	432731	266792	Nucleus	transcription regulator			--	ENSMUSG00000022228	ENSMUSG00000022228	ENSMUSG00000022228	ENSMUSG00000022228	-0.889	1.39E-04	3.36E-03	N2A 2µM HBCD
TBC1D9B	TBC1 domain family, member 9B (with GRAM domain)	23061	76795	360520	Other	other			--	ENSMUSG00000036644	ENSMUSG00000036644	ENSMUSG00000036644	ENSMUSG00000036644	-0.752	1.40E-04	3.39E-03	N2A 2µM HBCD
TIPRL	TOR signaling pathway regulator	261726	226591	360869	Cytoplasm	other			--	ENSMUSG00000040843	ENSMUSG00000040843	ENSMUSG00000040843	ENSMUSG00000040843	-0.599	1.42E-04	3.43E-03	N2A 2µM HBCD
TARDBP	TAR DNA binding protein	23435	230908		Nucleus	transcription regulator	unspecified application		--	ENSMUSG00000041459	ENSMUSG00000041459	ENSMUSG00000041459	ENSMUSG00000041459	0.762	1.44E-04	3.47E-03	N2A 2µM HBCD
AP1M1	adaptor-related protein complex 1, mu 1 subunit	8907	11767	306332	Cytoplasm	transporter			--	ENSMUSG00000003033	ENSMUSG00000003033	ENSMUSG00000003033	ENSMUSG00000003033	0.913	1.45E-04	3.47E-03	N2A 2µM HBCD
IPO9	importin 9	55705	226432	304817	Nucleus	transporter			--	ENSMUSG00000041879	ENSMUSG00000041879	ENSMUSG00000041879	ENSMUSG00000041879	1.278	1.45E-04	3.47E-03	N2A 2µM HBCD
FOXO3	forkhead box O3	2309	56484	294515	Nucleus	transcription regulator	efficacy		--	ENSMUSG00000048756	ENSMUSG00000048756	ENSMUSG00000048756	ENSMUSG00000048756	-0.917	1.46E-04	3.47E-03	N2A 2µM HBCD
HYAL2	hyaluronoglucosaminidase 2	8692	15587	64468	Cytoplasm	enzyme		hyaluronic acid, hylan	--	ENSMUSG00000010047	ENSMUSG00000010047	ENSMUSG00000010047	ENSMUSG00000010047	1.032	1.47E-04	3.49E-03	N2A 2µM HBCD
SNCAIP	synuclein, alpha interacting protein	9627	67847	307309	Cytoplasm	transcription regulator			--	--	ENSMUSG00000024534	ENSMUSG00000024534	--	2.276	1.48E-04	3.51E-03	N2A 2µM HBCD
DDR2	discoidin domain receptor tyrosine kinase 2	4921	18214	685781	Plasma Membrane	kinase		regorafenib	--	ENSMUSG00000026674	ENSMUSG00000026674	ENSMUSG00000026674	ENSMUSG00000026674	-0.988	1.49E-04	3.53E-03	N2A 2µM HBCD
MYBL2	v-myb avian myeloblastosis viral oncogene homolog-like 2	4605	17865	296344	Nucleus	transcription regulator			--	--	ENSMUSG00000017861	ENSMUSG00000017861	--	1.768	1.50E-04	3.54E-03	N2A 2µM HBCD
INSIG2	insulin induced gene 2	51141	72999	288985	Cytoplasm	other	diagnosis		--	ENSMUSG00000003721	ENSMUSG00000003721	ENSMUSG00000003721	ENSMUSG00000003721	-1.018	1.50E-04	3.54E-03	N2A 2µM HBCD
CCRN4L	CCR4 carbon catabolite repression 4-like (S. cerevisiae)	25819	12457	310395	Nucleus	transcription regulator			--	--	ENSMUSG00000023087	--	ENSMUSG00000023087	-0.967	1.51E-04	3.55E-03	N2A 2µM HBCD
SEPT8	septin 8	23176	20362	303135	Extracellular Space	other			--	ENSMUSG00000018398	ENSMUSG00000018398	ENSMUSG00000018398	ENSMUSG00000018398	-0.939	1.52E-04	3.57E-03	N2A 2µM HBCD
ALDH1L2	aldehyde dehydrogenase 1 family, member L2	160428	216188	299699	Cytoplasm	enzyme			--	--	ENSMUSG00000020256	ENSMUSG00000020256	--	-1.838	1.53E-04	3.60E-03	N2A 2µM HBCD
BRE	brain and reproductive organ-expressed (TNFRSF1A modulator)	9577	107976	362704	Cytoplasm	other			--	--	ENSMUSG00000052139	--	--	-1.049	1.53E-04	3.60E-03	N2A 2µM HBCD
TYMP	thymidine phosphorylase	1890	72962	315219	Extracellular Space	growth factor	diagnosis,efficacy,prognosis,response to therapy		--	--	ENSMUSG00000022615	ENSMUSG00000022615	--	0.744	1.54E-04	3.60E-03	N2A 2µM HBCD
KRTCAP2	keratinocyte associated protein 2	200185	66059	295243	Plasma Membrane	enzyme			--	ENSMUSG00000042747	ENSMUSG00000042747	ENSMUSG00000042747	ENSMUSG00000042747	-0.773	1.54E-04	3.60E-03	N2A 2µM HBCD
FGF4	fibroblast growth factor 4	2249	14175	116499	Extracellular Space	growth factor			--	ENSMUSG00000050917	ENSMUSG00000050917	ENSMUSG00000050917	ENSMUSG00000050917	1.446	1.55E-04	3.61E-03	N2A 2µM HBCD
PSMC4	proteasome (prosome, macropain) 26S subunit, ATPase, 4	5704	23996	117262	Nucleus	peptidase			--	ENSMUSG00000030603	ENSMUSG00000030603	ENSMUSG00000030603	ENSMUSG00000030603	0.765	1.57E-04	3.65E-03	N2A 2µM HBCD
MKNK1	MAP kinase interacting serine/threonine kinase 1	8569	17346	500526	Cytoplasm	kinase			--	ENSMUSG00000028708	ENSMUSG00000028708	ENSMUSG00000028708	ENSMUSG00000028708	-1.150	1.59E-04	3.67E-03	N2A 2µM HBCD
TRIM3	tripartite motif containing 3	10612	55992	83616	Cytoplasm	enzyme			--	ENSMUSG00000036989	ENSMUSG00000036989	ENSMUSG00000036989	ENSMUSG00000036989	0.728	1.59E-04	3.67E-03	N2A 2µM HBCD
TARSL2	threonyl-tRNA synthetase-like 2	123283	272396	308701	Other	enzyme			--	--	ENSMUSG00000030515	--	--	1.101	1.60E-04	3.69E-03	N2A 2µM HBCD
PHF10	PHD finger protein 10	55274	72057	292404	Nucleus	other			--	ENSMUSG00000023883	ENSMUSG00000023883	ENSMUSG00000023883	ENSMUSG00000023883	-1.366	1.61E-04	3.71E-03	N2A 2µM HBCD
CCNL2	cyclin L2	81669	56036	298686	Nucleus	other			--	--	ENSMUSG00000029068	ENSMUSG00000029068	ENSMUSG00000029068	-0.516	1.64E-04	3.76E-03	N2A 2µM HBCD
TP53INP1	tumor protein p53 inducible nuclear protein 1	94241	60599	297822	Nucleus	other			--	--	ENSMUSG00000028211	ENSMUSG00000028211	--	-0.975	1.64E-04	3.76E-03	N2A 2µM HBCD
CHCHD4	coiled-coil-helix-coiled-coil-helix domain containing 4	131474	72170	100361898|312559	Cytoplasm	enzyme			--	ENSMUSG00000034203	ENSMUSG00000034203	ENSMUSG00000034203	ENSMUSG00000034203	0.837	1.64E-04	3.76E-03	N2A 2µM HBCD
Rbx1	ring-box 1		56438	300084	Cytoplasm	enzyme			--	--	ENSMUSG00000022400	--	--	0.840	1.66E-04	3.79E-03	N2A 2µM HBCD
COX7A2L	cytochrome c oxidase subunit VIIa polypeptide 2 like	9167	629383|20463	298762	Cytoplasm	enzyme			--	ENSMUSG00000024248	ENSMUSG00000024248	ENSMUSG00000024248	ENSMUSG00000024248	-0.944	1.67E-04	3.80E-03	N2A 2µM HBCD
FAM114A1	family with sequence similarity 114, member A1	92689	68303	498366|316729	Extracellular Space	other			--	ENSMUSG00000029185	ENSMUSG00000029185	ENSMUSG00000029185	ENSMUSG00000029185	-1.457	1.67E-04	3.80E-03	N2A 2µM HBCD
SRR	serine racemase	63826	27364	303306	Cytoplasm	enzyme			--	ENSMUSG00000001323	ENSMUSG00000001323	ENSMUSG00000001323	ENSMUSG00000001323	-1.185	1.67E-04	3.80E-03	N2A 2µM HBCD
UBE2E3	ubiquitin-conjugating enzyme E2E 3	10477	22193	295686	Nucleus	enzyme			--	ENSMUSG00000027011	ENSMUSG00000027011	ENSMUSG00000027011	ENSMUSG00000027011	0.720	1.67E-04	3.80E-03	N2A 2µM HBCD
PARP8	poly (ADP-ribose) polymerase family, member 8	79668	52552	294762	Other	other			--	--	ENSMUSG00000021725	ENSMUSG00000021725	ENSMUSG00000021725	-0.877	1.69E-04	3.83E-03	N2A 2µM HBCD
GRWD1	glutamate-rich WD repeat containing 1	83743	101612	308592	Nucleus	other			--	ENSMUSG00000053801	ENSMUSG00000053801	ENSMUSG00000053801	ENSMUSG00000053801	0.808	1.70E-04	3.84E-03	N2A 2µM HBCD
NUP98	nucleoporin 98kDa	4928	269966	81738	Nucleus	transporter			--	ENSMUSG00000063550	ENSMUSG00000063550	ENSMUSG00000063550	ENSMUSG00000063550	0.810	1.70E-04	3.84E-03	N2A 2µM HBCD
CCR8	chemokine (C-C motif) receptor 8	1237	12776	301066	Plasma Membrane	G-protein coupled receptor			--	ENSMUSG00000042262	ENSMUSG00000042262	ENSMUSG00000042262	ENSMUSG00000042262	1.694	1.72E-04	3.88E-03	N2A 2µM HBCD
MUC5AC	mucin 5AC, oligomeric mucus/gel-forming	4586	17833	682837	Cytoplasm	peptidase	efficacy		--	ENSMUSG00000037974	ENSMUSG00000037974	ENSMUSG00000037974	ENSMUSG00000037974	1.607	1.72E-04	3.87E-03	N2A 2µM HBCD
KLK3	kallikrein-related peptidase 3	354	18048|16622|16612|16616|16619|13646|18050|16624|16623|16613|16615|16617|13648|16618		Extracellular Space	peptidase	diagnosis,disease progression,efficacy,prognosis,safety,unspecified application		--	ENSMUSG00000053719	ENSMUSG00000053719	ENSMUSG00000053719	ENSMUSG00000053719	1.697	1.73E-04	3.89E-03	N2A 2µM HBCD
HNRNPH3	heterogeneous nuclear ribonucleoprotein H3 (2H9)	3189	432467	361838|100910795	Nucleus	other			--	--	ENSMUSG00000020069	ENSMUSG00000020069	ENSMUSG00000020069	-0.731	1.74E-04	3.90E-03	N2A 2µM HBCD
SNX17	sorting nexin 17	9784	266781	298836	Cytoplasm	transporter			--	ENSMUSG00000029146	ENSMUSG00000029146	ENSMUSG00000029146	ENSMUSG00000029146	0.740	1.74E-04	3.90E-03	N2A 2µM HBCD
SPNS1	spinster homolog 1 (Drosophila)	83985	73658	361648	Cytoplasm	transporter			--	ENSMUSG00000030741	ENSMUSG00000030741	ENSMUSG00000030741	ENSMUSG00000030741	0.981	1.76E-04	3.91E-03	N2A 2µM HBCD
GPHN	gephyrin	10243	268566	64845	Plasma Membrane	enzyme			--	ENSMUSG00000047454	ENSMUSG00000047454	ENSMUSG00000047454	ENSMUSG00000047454	-2.216	1.78E-04	3.96E-03	N2A 2µM HBCD
Prss32	protease, serine 32		69814	302970	Extracellular Space	peptidase			--	ENSMUSG00000048992	ENSMUSG00000048992	ENSMUSG00000048992	ENSMUSG00000048992	1.494	1.79E-04	3.97E-03	N2A 2µM HBCD
GNAS	GNAS complex locus	2778	14683	24896	Plasma Membrane	enzyme	unspecified application		--	ENSMUSG00000027523	ENSMUSG00000027523	ENSMUSG00000027523	ENSMUSG00000027523	-0.676	1.81E-04	4.01E-03	N2A 2µM HBCD
SIL1	SIL1 nucleotide exchange factor	64374	81500	291673	Cytoplasm	transporter			--	ENSMUSG00000024357	ENSMUSG00000024357	ENSMUSG00000024357	ENSMUSG00000024357	-2.059	1.82E-04	4.01E-03	N2A 2µM HBCD
TIMM23	translocase of inner mitochondrial membrane 23 homolog (yeast)	100287932	100039174|100043675|53600|100041219	100362432|54312|500650	Cytoplasm	transporter			--	ENSMUSG00000013701	ENSMUSG00000013701	ENSMUSG00000013701	ENSMUSG00000013701	0.908	1.83E-04	4.02E-03	N2A 2µM HBCD
MRRF	mitochondrial ribosome recycling factor	92399	67871	311903	Cytoplasm	other			--	ENSMUSG00000026887	ENSMUSG00000026887	ENSMUSG00000026887	ENSMUSG00000026887	-1.006	1.84E-04	4.04E-03	N2A 2µM HBCD
RPS20	ribosomal protein S20	6224	67427	122772	Cytoplasm	other			--	ENSMUSG00000028234	ENSMUSG00000028234	ENSMUSG00000028234	ENSMUSG00000028234	-0.769	1.85E-04	4.05E-03	N2A 2µM HBCD
TFDP1	transcription factor Dp-1	7027	21781	361178	Nucleus	transcription regulator			--	--	ENSMUSG00000038482	ENSMUSG00000038482	--	0.915	1.87E-04	4.08E-03	N2A 2µM HBCD
Cyp2j13	cytochrome P450, family 2, subfamily j, polypeptide 13		230459	100912642	Other	other			--	ENSMUSG00000028571	ENSMUSG00000028571	ENSMUSG00000028571	ENSMUSG00000028571	-1.599	1.89E-04	4.13E-03	N2A 2µM HBCD
NOP2	NOP2 nucleolar protein	4839	110109	314969	Nucleus	other			--	--	ENSMUSG00000038279	ENSMUSG00000038279	ENSMUSG00000038279	1.101	1.90E-04	4.14E-03	N2A 2µM HBCD
ENO2	enolase 2 (gamma, neuronal)	2026	13807	100911625|24334	Cytoplasm	enzyme	diagnosis,efficacy,prognosis		--	ENSMUSG00000004267	ENSMUSG00000004267	ENSMUSG00000004267	ENSMUSG00000004267	-1.594	1.90E-04	4.14E-03	N2A 2µM HBCD
PRPF31	pre-mRNA processing factor 31	26121	68988	292536	Nucleus	other			--	ENSMUSG00000008373	ENSMUSG00000008373	ENSMUSG00000008373	ENSMUSG00000008373	0.875	1.90E-04	4.14E-03	N2A 2µM HBCD
PSMD6	proteasome (prosome, macropain) 26S subunit, non-ATPase, 6	9861	66413	289924	Cytoplasm	enzyme			--	--	ENSMUSG00000021737	ENSMUSG00000021737	--	0.808	1.91E-04	4.14E-03	N2A 2µM HBCD
Fnbp1l	formin binding protein 1-like		214459	310839	Cytoplasm	other			--	ENSMUSG00000039735	ENSMUSG00000039735	ENSMUSG00000039735	ENSMUSG00000039735	-0.995	1.91E-04	4.14E-03	N2A 2µM HBCD
COPS8	COP9 signalosome subunit 8	10920	108679	363283	Nucleus	other			--	ENSMUSG00000034432	ENSMUSG00000034432	ENSMUSG00000034432	ENSMUSG00000034432	0.663	1.92E-04	4.15E-03	N2A 2µM HBCD
GLIPR2	GLI pathogenesis-related 2	152007	384009	679819	Cytoplasm	other			--	ENSMUSG00000028480	ENSMUSG00000028480	ENSMUSG00000028480	ENSMUSG00000028480	-0.784	1.92E-04	4.15E-03	N2A 2µM HBCD
MOB1A	MOB kinase activator 1A	55233	232157	297387	Plasma Membrane	other			--	--	ENSMUSG00000043131	--	--	-0.791	1.92E-04	4.15E-03	N2A 2µM HBCD
SOBP	sine oculis binding protein homolog (Drosophila)	55084	109205	309860	Nucleus	other			--	ENSMUSG00000038248	ENSMUSG00000038248	ENSMUSG00000038248	ENSMUSG00000038248	1.067	1.92E-04	4.15E-03	N2A 2µM HBCD
ZNF251	zinc finger protein 251	90987	71591	366954	Nucleus	other			--	ENSMUSG00000022526	ENSMUSG00000022526	ENSMUSG00000022526	ENSMUSG00000022526	0.856	1.93E-04	4.15E-03	N2A 2µM HBCD
DTL	denticleless E3 ubiquitin protein ligase homolog (Drosophila)	51514	76843	305073	Nucleus	other			--	ENSMUSG00000037474	ENSMUSG00000037474	ENSMUSG00000037474	ENSMUSG00000037474	1.005	1.94E-04	4.16E-03	N2A 2µM HBCD
AXIN2	axin 2	8313	12006	29134	Cytoplasm	other			--	--	ENSMUSG00000000142	ENSMUSG00000000142	--	1.251	1.95E-04	4.18E-03	N2A 2µM HBCD
ACE	angiotensin I converting enzyme	1636	11421	24310	Plasma Membrane	peptidase	efficacy,prognosis	pentopril, perindoprilat, amlodipine/perindopril, benazeprilat, trandolaprilat, amlodipine/benazepril, hydrochlorothiazide/lisinopril, benazepril, enalapril, perindopril, captopril, cilazapril, enalapril/felodipine, hydrochlorothiazide/moexipril, benazepril/hydrochlorothiazide, hydrochlorothiazide/quinapril, fosinopril/hydrochlorothiazide, captopril/hydrochlorothiazide, enalapril/hydrochlorothiaz…	--	ENSMUSG00000020681	ENSMUSG00000020681	ENSMUSG00000020681	ENSMUSG00000020681	-0.979	1.99E-04	4.25E-03	N2A 2µM HBCD
ACTR1A	ARP1 actin-related protein 1 homolog A, centractin alpha (yeast)	10121	54130	294010	Cytoplasm	other			--	ENSMUSG00000025228	ENSMUSG00000025228	ENSMUSG00000025228	ENSMUSG00000025228	0.835	1.99E-04	4.25E-03	N2A 2µM HBCD
SKP1	S-phase kinase-associated protein 1	6500	21402	287280	Nucleus	transcription regulator			--	ENSMUSG00000036309	ENSMUSG00000036309	ENSMUSG00000036309	ENSMUSG00000036309	1.011	1.99E-04	4.25E-03	N2A 2µM HBCD
SMG5	SMG5 nonsense mediated mRNA decay factor	23381	229512	681012	Nucleus	other			--	ENSMUSG00000001415	ENSMUSG00000001415	ENSMUSG00000001415	ENSMUSG00000001415	0.875	2.00E-04	4.27E-03	N2A 2µM HBCD
PSMC1	proteasome (prosome, macropain) 26S subunit, ATPase, 1	5700	19179	117263	Nucleus	peptidase			--	ENSMUSG00000021178	ENSMUSG00000021178	ENSMUSG00000021178	ENSMUSG00000021178	0.758	2.03E-04	4.32E-03	N2A 2µM HBCD
UBE2C	ubiquitin-conjugating enzyme E2C	11065	68612	296368	Cytoplasm	enzyme			--	--	ENSMUSG00000001403	--	--	0.769	2.03E-04	4.31E-03	N2A 2µM HBCD
C16orf87	chromosome 16 open reading frame 87	388272	66714	291925	Other	other			--	ENSMUSG00000036934	ENSMUSG00000036934	ENSMUSG00000036934	ENSMUSG00000036934	-1.062	2.05E-04	4.34E-03	N2A 2µM HBCD
SLC39A1	solute carrier family 39 (zinc transporter), member 1	27173	30791	361986	Plasma Membrane	transporter			--	ENSMUSG00000052310	ENSMUSG00000052310	ENSMUSG00000052310	ENSMUSG00000052310	-1.098	2.06E-04	4.36E-03	N2A 2µM HBCD
HSPB9	heat shock protein, alpha-crystallin-related, B9	94086	75482	363681	Cytoplasm	other			--	ENSMUSG00000017832	ENSMUSG00000017832	ENSMUSG00000017832	ENSMUSG00000017832	1.374	2.08E-04	4.39E-03	N2A 2µM HBCD
HNRNPD	heterogeneous nuclear ribonucleoprotein D (AU-rich element RNA binding protein 1, 37kDa)	3184	11991	79256	Nucleus	transcription regulator			--	--	ENSMUSG00000000568	--	--	0.678	2.10E-04	4.42E-03	N2A 2µM HBCD
PALB2	partner and localizer of BRCA2	79728	233826	293452	Nucleus	other			--	ENSMUSG00000044702	ENSMUSG00000044702	ENSMUSG00000044702	ENSMUSG00000044702	0.725	2.12E-04	4.45E-03	N2A 2µM HBCD
MCTP2	multiple C2 domains, transmembrane 2	55784	244049	308742	Other	other			--	ENSMUSG00000032776	ENSMUSG00000032776	ENSMUSG00000032776	ENSMUSG00000032776	0.980	2.15E-04	4.50E-03	N2A 2µM HBCD
MGP	matrix Gla protein	4256	17313	25333	Extracellular Space	other			--	ENSMUSG00000030218	ENSMUSG00000030218	ENSMUSG00000030218	ENSMUSG00000030218	-2.205	2.15E-04	4.50E-03	N2A 2µM HBCD
RCOR2	REST corepressor 2	283248	104383	305811	Nucleus	transcription regulator			--	ENSMUSG00000024968	ENSMUSG00000024968	ENSMUSG00000024968	ENSMUSG00000024968	0.852	2.16E-04	4.52E-03	N2A 2µM HBCD
KCTD10	potassium channel tetramerization domain containing 10	83892	330171	494521	Nucleus	ion channel			--	--	ENSMUSG00000001098	ENSMUSG00000001098	--	0.865	2.17E-04	4.53E-03	N2A 2µM HBCD
COG6	component of oligomeric golgi complex 6	57511	67542	310411	Cytoplasm	transporter			--	ENSMUSG00000027742	ENSMUSG00000027742	ENSMUSG00000027742	ENSMUSG00000027742	-0.818	2.17E-04	4.52E-03	N2A 2µM HBCD
CAMK2N1	calcium/calmodulin-dependent protein kinase II inhibitor 1	55450	66259	287005	Plasma Membrane	kinase			--	--	ENSMUSG00000046447	ENSMUSG00000046447	ENSMUSG00000046447	-1.259	2.18E-04	4.54E-03	N2A 2µM HBCD
SLC25A10	solute carrier family 25 (mitochondrial carrier; dicarboxylate transporter), member 10	1468	27376	170943	Cytoplasm	transporter			--	ENSMUSG00000025792	ENSMUSG00000025792	ENSMUSG00000025792	ENSMUSG00000025792	1.525	2.18E-04	4.54E-03	N2A 2µM HBCD
COQ4	coenzyme Q4	51117	227683	366013	Cytoplasm	other			227683	ENSMUSG00000026798	ENSMUSG00000026798	ENSMUSG00000026798	ENSMUSG00000026798	1.259	2.20E-04	4.57E-03	N2A 2µM HBCD
SART1	squamous cell carcinoma antigen recognized by T cells	9092	20227	29678	Nucleus	other			--	--	ENSMUSG00000039148	ENSMUSG00000039148	--	0.920	2.22E-04	4.60E-03	N2A 2µM HBCD
MTFR2	mitochondrial fission regulator 2	113115	71804	100911069	Cytoplasm	other			--	--	ENSMUSG00000019992	ENSMUSG00000019992	--	0.823	2.23E-04	4.61E-03	N2A 2µM HBCD
CCDC186	coiled-coil domain containing 186	55088	213993	361773	Other	other			--	ENSMUSG00000035173	ENSMUSG00000035173	ENSMUSG00000035173	ENSMUSG00000035173	-1.389	2.24E-04	4.63E-03	N2A 2µM HBCD
ERO1L	ERO1-like (S. cerevisiae)	30001	50527	171562	Cytoplasm	enzyme			--	ENSMUSG00000021831	ENSMUSG00000021831	ENSMUSG00000021831	ENSMUSG00000021831	-1.950	2.28E-04	4.68E-03	N2A 2µM HBCD
EPB41L1	erythrocyte membrane protein band 4.1-like 1	2036	13821	100911769|59317	Plasma Membrane	other			--	--	ENSMUSG00000027624	ENSMUSG00000027624	--	0.920	2.31E-04	4.74E-03	N2A 2µM HBCD
COL6A2	collagen, type VI, alpha 2	1292	12834	361821	Extracellular Space	other		collagenase clostridium histolyticum	--	ENSMUSG00000020241	ENSMUSG00000020241	ENSMUSG00000020241	ENSMUSG00000020241	-2.969	2.34E-04	4.79E-03	N2A 2µM HBCD
NT5C	5', 3'-nucleotidase, cytosolic	30833	50773	100360582	Cytoplasm	phosphatase	efficacy		--	--	ENSMUSG00000020736	--	ENSMUSG00000020736	0.683	2.36E-04	4.82E-03	N2A 2µM HBCD
AKTIP	AKT interacting protein	64400	14339	291906	Cytoplasm	other			--	ENSMUSG00000031667	ENSMUSG00000031667	ENSMUSG00000031667	ENSMUSG00000031667	-0.981	2.38E-04	4.85E-03	N2A 2µM HBCD
PSMD3	proteasome (prosome, macropain) 26S subunit, non-ATPase, 3	5709	22123	287670	Cytoplasm	other			--	ENSMUSG00000017221	ENSMUSG00000017221	ENSMUSG00000017221	ENSMUSG00000017221	0.644	2.38E-04	4.85E-03	N2A 2µM HBCD
CUL7	cullin 7	9820	66515	680835	Cytoplasm	other			--	ENSMUSG00000038545	ENSMUSG00000038545	ENSMUSG00000038545	ENSMUSG00000038545	0.726	2.40E-04	4.87E-03	N2A 2µM HBCD
EMC8	ER membrane protein complex subunit 8	10328	18117	361425	Cytoplasm	other			--	ENSMUSG00000031819	ENSMUSG00000031819	ENSMUSG00000031819	ENSMUSG00000031819	1.006	2.40E-04	4.87E-03	N2A 2µM HBCD
PCDHA12	protocadherin alpha 12	56137	12943	394223	Other	other			--	--	ENSMUSG00000007440	ENSMUSG00000007440	--	1.399	2.43E-04	4.91E-03	N2A 2µM HBCD
HOMER3	homer homolog 3 (Drosophila)	9454	26558	29548	Plasma Membrane	other			--	ENSMUSG00000003573	ENSMUSG00000003573	ENSMUSG00000003573	ENSMUSG00000003573	1.283	2.43E-04	4.91E-03	N2A 2µM HBCD
IL4R	interleukin 4 receptor	3566	16190	25084	Plasma Membrane	transmembrane receptor	response to therapy,unspecified application		--	ENSMUSG00000030748	ENSMUSG00000030748	ENSMUSG00000030748	ENSMUSG00000030748	-1.449	2.45E-04	4.94E-03	N2A 2µM HBCD
ZDHHC20	zinc finger, DHHC-type containing 20	253832	75965	305923	Plasma Membrane	enzyme			--	ENSMUSG00000021969	ENSMUSG00000021969	ENSMUSG00000021969	ENSMUSG00000021969	-0.980	2.45E-04	4.95E-03	N2A 2µM HBCD
OTUB2	OTU deubiquitinase, ubiquitin aldehyde binding 2	78990	68149	314405	Nucleus	enzyme			68149	ENSMUSG00000021203	ENSMUSG00000021203	ENSMUSG00000021203	ENSMUSG00000021203	-1.191	2.49E-04	5.00E-03	N2A 2µM HBCD
TYSND1	trypsin domain containing 1	219743	71767	365571	Cytoplasm	peptidase			--	ENSMUSG00000020087	ENSMUSG00000020087	ENSMUSG00000020087	ENSMUSG00000020087	1.261	2.56E-04	5.14E-03	N2A 2µM HBCD
SPHK2	sphingosine kinase 2	56848	56632	308589	Cytoplasm	kinase			--	ENSMUSG00000057342	ENSMUSG00000057342	ENSMUSG00000057342	ENSMUSG00000057342	1.116	2.58E-04	5.16E-03	N2A 2µM HBCD
MED13	mediator complex subunit 13	9969	327987	303403	Nucleus	transcription regulator			--	--	ENSMUSG00000034297	ENSMUSG00000034297	--	-0.934	2.61E-04	5.19E-03	N2A 2µM HBCD
CSE1L	CSE1 chromosome segregation 1-like (yeast)	1434	110750	362273	Nucleus	transporter			--	ENSMUSG00000002718	ENSMUSG00000002718	ENSMUSG00000002718	ENSMUSG00000002718	0.735	2.63E-04	5.21E-03	N2A 2µM HBCD
Pdlim3	PDZ and LIM domain 3		53318		Plasma Membrane	other			--	ENSMUSG00000031636	ENSMUSG00000031636	ENSMUSG00000031636	ENSMUSG00000031636	1.038	2.65E-04	5.24E-03	N2A 2µM HBCD
ACBD4	acyl-CoA binding domain containing 4	79777	67131	303577	Other	other			--	--	ENSMUSG00000056938	--	--	-1.697	2.66E-04	5.26E-03	N2A 2µM HBCD
GCNT2	glucosaminyl (N-acetyl) transferase 2, I-branching enzyme (I blood group)	2651	14538	306860	Cytoplasm	enzyme			--	ENSMUSG00000021360	ENSMUSG00000021360	ENSMUSG00000021360	ENSMUSG00000021360	-1.427	2.67E-04	5.27E-03	N2A 2µM HBCD
NAAA	N-acylethanolamine acid amidase	27163	67111	497009	Cytoplasm	enzyme			--	ENSMUSG00000029413	ENSMUSG00000029413	ENSMUSG00000029413	ENSMUSG00000029413	-0.786	2.68E-04	5.27E-03	N2A 2µM HBCD
SLC3A2	solute carrier family 3 (amino acid transporter heavy chain), member 2	6520	17254	50567	Plasma Membrane	transporter			--	ENSMUSG00000010095	ENSMUSG00000010095	ENSMUSG00000010095	ENSMUSG00000010095	-1.134	2.68E-04	5.27E-03	N2A 2µM HBCD
CFL1	cofilin 1 (non-muscle)	1072	12631	29271	Nucleus	other			--	--	ENSMUSG00000056201	ENSMUSG00000056201	--	1.206	2.70E-04	5.29E-03	N2A 2µM HBCD
ASL	argininosuccinate lyase	435	109900	59085	Cytoplasm	enzyme			--	ENSMUSG00000025533	ENSMUSG00000025533	ENSMUSG00000025533	ENSMUSG00000025533	0.801	2.70E-04	5.29E-03	N2A 2µM HBCD
SIGMAR1	sigma non-opioid intracellular receptor 1	10280	18391	29336	Plasma Membrane	other		acetaminophen/pentazocine, dihydrocodeine, dextromethorphan/morphine, morphine/naltrexone, opipramol, dextromethorphan/quinidine, etorphine, SA 4503, hydromorphone, naltrexone, dextromethorphan, oxycodone, pentazocine, naloxone, SR 31747, brompheniramine/dextromethorphan/pseudoephedrine, carbinoxamine/dextromethorphan/pseudoephedrine, dextromethorphan/promethazine	--	--	ENSMUSG00000036078	--	ENSMUSG00000036078	1.120	2.71E-04	5.29E-03	N2A 2µM HBCD
HACD3	3-hydroxyacyl-CoA dehydratase 3	51495	57874	300783	Cytoplasm	enzyme			--	--	ENSMUSG00000033629	ENSMUSG00000033629	--	0.793	2.71E-04	5.30E-03	N2A 2µM HBCD
PRMT3	protein arginine methyltransferase 3	10196	71974	89820	Nucleus	enzyme			--	ENSMUSG00000030505	ENSMUSG00000030505	ENSMUSG00000030505	ENSMUSG00000030505	-0.821	2.71E-04	5.29E-03	N2A 2µM HBCD
IPO13	importin 13	9670	230673	116458	Nucleus	transporter			--	ENSMUSG00000033365	ENSMUSG00000033365	ENSMUSG00000033365	ENSMUSG00000033365	0.651	2.73E-04	5.32E-03	N2A 2µM HBCD
UTP20	UTP20, small subunit (SSU) processome component, homolog (yeast)	27340	70683	314713	Nucleus	other			--	ENSMUSG00000004356	ENSMUSG00000004356	ENSMUSG00000004356	ENSMUSG00000004356	0.874	2.73E-04	5.31E-03	N2A 2µM HBCD
COMMD7	COMM domain containing 7	149951	99311	296285	Cytoplasm	other			--	ENSMUSG00000056941	ENSMUSG00000056941	ENSMUSG00000056941	ENSMUSG00000056941	-0.820	2.74E-04	5.32E-03	N2A 2µM HBCD
TADA2A	transcriptional adaptor 2A	6871	217031	360581	Nucleus	transcription regulator			--	ENSMUSG00000018651	ENSMUSG00000018651	ENSMUSG00000018651	ENSMUSG00000018651	1.030	2.74E-04	5.32E-03	N2A 2µM HBCD
RPS6KA3	ribosomal protein S6 kinase, 90kDa, polypeptide 3	6197	110651	501560	Cytoplasm	kinase			--	ENSMUSG00000031309	ENSMUSG00000031309	ENSMUSG00000031309	ENSMUSG00000031309	-0.757	2.76E-04	5.35E-03	N2A 2µM HBCD
NR2F2	nuclear receptor subfamily 2, group F, member 2	7026	11819	113984	Nucleus	ligand-dependent nuclear receptor			--	ENSMUSG00000030551	ENSMUSG00000030551	ENSMUSG00000030551	ENSMUSG00000030551	0.895	2.77E-04	5.35E-03	N2A 2µM HBCD
XRCC5	X-ray repair complementing defective repair in Chinese hamster cells 5 (double-strand-break rejoining)	7520	22596	363247	Nucleus	enzyme	unspecified application		--	ENSMUSG00000026187	ENSMUSG00000026187	ENSMUSG00000026187	ENSMUSG00000026187	0.886	2.78E-04	5.36E-03	N2A 2µM HBCD
EMILIN2	elastin microfibril interfacer 2	84034	246707	316736	Extracellular Space	other			--	ENSMUSG00000024053	ENSMUSG00000024053	ENSMUSG00000024053	ENSMUSG00000024053	2.383	2.82E-04	5.40E-03	N2A 2µM HBCD
SPRYD4	SPRY domain containing 4	283377	66701	288772	Cytoplasm	other			--	ENSMUSG00000051346	ENSMUSG00000051346	ENSMUSG00000051346	ENSMUSG00000051346	1.188	2.82E-04	5.41E-03	N2A 2µM HBCD
CLN8	ceroid-lipofuscinosis, neuronal 8 (epilepsy, progressive with mental retardation)	2055	26889	306619	Cytoplasm	other			--	ENSMUSG00000026317	ENSMUSG00000026317	ENSMUSG00000026317	ENSMUSG00000026317	-1.109	2.83E-04	5.41E-03	N2A 2µM HBCD
PMVK	phosphomevalonate kinase	10654	68603	310645	Cytoplasm	kinase			--	ENSMUSG00000027952	ENSMUSG00000027952	ENSMUSG00000027952	ENSMUSG00000027952	-0.889	2.89E-04	5.50E-03	N2A 2µM HBCD
PDZRN3	PDZ domain containing ring finger 3	23024	55983	312607	Extracellular Space	enzyme			--	ENSMUSG00000035357	ENSMUSG00000035357	ENSMUSG00000035357	ENSMUSG00000035357	-1.290	2.90E-04	5.50E-03	N2A 2µM HBCD
TMEM219	transmembrane protein 219	124446	68742	308986	Other	other			--	ENSMUSG00000060538	ENSMUSG00000060538	ENSMUSG00000060538	ENSMUSG00000060538	-0.846	2.91E-04	5.50E-03	N2A 2µM HBCD
NT5C3B	5'-nucleotidase, cytosolic IIIB	115024	68106	360629	Other	phosphatase			--	--	ENSMUSG00000017176	--	--	0.740	2.92E-04	5.50E-03	N2A 2µM HBCD
GBAS	glioblastoma amplified sequence	2631	14467	498174	Plasma Membrane	other			--	ENSMUSG00000029432	ENSMUSG00000029432	ENSMUSG00000029432	ENSMUSG00000029432	-0.731	2.95E-04	5.54E-03	N2A 2µM HBCD
C7orf50	chromosome 7 open reading frame 50	84310	73212	498154	Other	other			--	ENSMUSG00000053553	ENSMUSG00000053553	ENSMUSG00000053553	ENSMUSG00000053553	1.086	2.96E-04	5.55E-03	N2A 2µM HBCD
RABIF	RAB interacting factor	5877	98710	499636|304807	Other	transporter			--	ENSMUSG00000042229	ENSMUSG00000042229	ENSMUSG00000042229	ENSMUSG00000042229	-0.870	2.99E-04	5.60E-03	N2A 2µM HBCD
REEP6	receptor accessory protein 6	92840	70335	362835	Plasma Membrane	other			--	ENSMUSG00000035504	ENSMUSG00000035504	ENSMUSG00000035504	ENSMUSG00000035504	-1.502	3.03E-04	5.65E-03	N2A 2µM HBCD
ZYG11B	zyg-11 family member B, cell cycle regulator	79699	414872	362559	Other	other			--	ENSMUSG00000034636	ENSMUSG00000034636	ENSMUSG00000034636	ENSMUSG00000034636	-1.084	3.06E-04	5.69E-03	N2A 2µM HBCD
ABCC5	ATP-binding cassette, sub-family C (CFTR/MRP), member 5	10057	27416	116721	Plasma Membrane	other	response to therapy		--	ENSMUSG00000022822	ENSMUSG00000022822	ENSMUSG00000022822	ENSMUSG00000022822	-0.696	3.07E-04	5.69E-03	N2A 2µM HBCD
COL4A5	collagen, type IV, alpha 5	1287	12830		Extracellular Space	other	efficacy	collagenase clostridium histolyticum	--	ENSMUSG00000031274	ENSMUSG00000031274	ENSMUSG00000031274	ENSMUSG00000031274	1.153	3.07E-04	5.69E-03	N2A 2µM HBCD
GRB14	growth factor receptor-bound protein 14	2888	50915	58844	Plasma Membrane	other			--	ENSMUSG00000026888	ENSMUSG00000026888	ENSMUSG00000026888	ENSMUSG00000026888	-0.974	3.07E-04	5.69E-03	N2A 2µM HBCD
SRGAP2	SLIT-ROBO Rho GTPase activating protein 2	23380	14270	360840	Cytoplasm	other			--	ENSMUSG00000026425	ENSMUSG00000026425	ENSMUSG00000026425	ENSMUSG00000026425	-0.879	3.07E-04	5.69E-03	N2A 2µM HBCD
MRPL4	mitochondrial ribosomal protein L4	51073	66163	363023	Cytoplasm	other			--	ENSMUSG00000003299	ENSMUSG00000003299	ENSMUSG00000003299	ENSMUSG00000003299	1.217	3.15E-04	5.80E-03	N2A 2µM HBCD
VPS16	vacuolar protein sorting 16 homolog (S. cerevisiae)	64601	80743	296159	Cytoplasm	transporter			--	ENSMUSG00000027411	ENSMUSG00000027411	ENSMUSG00000027411	ENSMUSG00000027411	0.644	3.15E-04	5.80E-03	N2A 2µM HBCD
ARVCF	armadillo repeat gene deleted in velocardiofacial syndrome	421	11877	303798	Plasma Membrane	other			--	--	ENSMUSG00000000325	--	--	1.206	3.17E-04	5.81E-03	N2A 2µM HBCD
PHB2	prohibitin 2	11331	12034	114766	Cytoplasm	transcription regulator			--	ENSMUSG00000004264	ENSMUSG00000004264	ENSMUSG00000004264	ENSMUSG00000004264	0.832	3.17E-04	5.81E-03	N2A 2µM HBCD
GINS4	GINS complex subunit 4 (Sld5 homolog)	84296	109145	290842	Nucleus	other			--	ENSMUSG00000031546	ENSMUSG00000031546	ENSMUSG00000031546	ENSMUSG00000031546	0.867	3.18E-04	5.81E-03	N2A 2µM HBCD
BRPF1	bromodomain and PHD finger containing, 1	7862	78783	679713	Nucleus	transporter			--	ENSMUSG00000001632	ENSMUSG00000001632	ENSMUSG00000001632	ENSMUSG00000001632	0.871	3.19E-04	5.81E-03	N2A 2µM HBCD
FAM96B	family with sequence similarity 96, member B	51647	68523	680987	Cytoplasm	other			--	ENSMUSG00000031879	ENSMUSG00000031879	ENSMUSG00000031879	ENSMUSG00000031879	-0.694	3.19E-04	5.81E-03	N2A 2µM HBCD
H1FX	H1 histone family, member X	8971	243529	500252	Nucleus	other			--	ENSMUSG00000044927	ENSMUSG00000044927	ENSMUSG00000044927	ENSMUSG00000044927	-1.353	3.19E-04	5.81E-03	N2A 2µM HBCD
M6PR	mannose-6-phosphate receptor (cation dependent)	4074	17113	312689|100909548	Cytoplasm	transporter		alglucosidase alfa	--	ENSMUSG00000007458	ENSMUSG00000007458	ENSMUSG00000007458	ENSMUSG00000007458	0.764	3.22E-04	5.86E-03	N2A 2µM HBCD
PAGR1	PAXIP1 associated glutamate-rich protein 1	79447	67278		Nucleus	other			--	ENSMUSG00000030680	ENSMUSG00000030680	ENSMUSG00000030680	ENSMUSG00000030680	0.733	3.24E-04	5.89E-03	N2A 2µM HBCD
CCNB2	cyclin B2	9133	12442	363088	Cytoplasm	other			--	ENSMUSG00000032218	ENSMUSG00000032218	ENSMUSG00000032218	ENSMUSG00000032218	0.766	3.25E-04	5.91E-03	N2A 2µM HBCD
ZDHHC3	zinc finger, DHHC-type containing 3	51304	69035	301081	Cytoplasm	peptidase			--	--	ENSMUSG00000025786	--	ENSMUSG00000025786	1.041	3.28E-04	5.94E-03	N2A 2µM HBCD
PPP1R15B	protein phosphatase 1, regulatory subunit 15B	84919	108954	304799	Cytoplasm	phosphatase			--	--	ENSMUSG00000046062	--	--	-0.972	3.29E-04	5.95E-03	N2A 2µM HBCD
MICAL1	microtubule associated monooxygenase, calponin and LIM domain containing 1	64780	171580	294520	Cytoplasm	enzyme			--	ENSMUSG00000019823	ENSMUSG00000019823	ENSMUSG00000019823	ENSMUSG00000019823	-0.637	3.30E-04	5.96E-03	N2A 2µM HBCD
NSMF	NMDA receptor synaptonuclear signaling and neuronal migration factor	26012	56876	117536	Extracellular Space	other			--	ENSMUSG00000006476	ENSMUSG00000006476	ENSMUSG00000006476	ENSMUSG00000006476	1.853	3.31E-04	5.97E-03	N2A 2µM HBCD
CSNK1A1	casein kinase 1, alpha 1	1452	93687	113927	Cytoplasm	kinase			--	ENSMUSG00000024576	ENSMUSG00000024576	ENSMUSG00000024576	ENSMUSG00000024576	-0.757	3.34E-04	6.01E-03	N2A 2µM HBCD
PHB	prohibitin	5245	18673	25344	Nucleus	transcription regulator	diagnosis		--	ENSMUSG00000038845	ENSMUSG00000038845	ENSMUSG00000038845	ENSMUSG00000038845	1.366	3.45E-04	6.20E-03	N2A 2µM HBCD
C12orf10	chromosome 12 open reading frame 10	60314	60315	300258	Nucleus	other			--	ENSMUSG00000001285	ENSMUSG00000001285	ENSMUSG00000001285	ENSMUSG00000001285	0.940	3.46E-04	6.21E-03	N2A 2µM HBCD
C9orf72	chromosome 9 open reading frame 72	203228	73205	313155	Cytoplasm	other			--	ENSMUSG00000028300	ENSMUSG00000028300	ENSMUSG00000028300	ENSMUSG00000028300	-1.494	3.47E-04	6.22E-03	N2A 2µM HBCD
TPRA1	transmembrane protein, adipocyte asscociated 1	131601	24100	85494	Plasma Membrane	G-protein coupled receptor			--	ENSMUSG00000002871	ENSMUSG00000002871	ENSMUSG00000002871	ENSMUSG00000002871	-0.675	3.48E-04	6.23E-03	N2A 2µM HBCD
MIB1	mindbomb E3 ubiquitin protein ligase 1	57534	225164	307594	Cytoplasm	other	diagnosis,efficacy		--	ENSMUSG00000024294	ENSMUSG00000024294	ENSMUSG00000024294	ENSMUSG00000024294	0.945	3.51E-04	6.27E-03	N2A 2µM HBCD
UXT	ubiquitously-expressed, prefoldin-like chaperone	8409	22294	299313	Cytoplasm	other			--	ENSMUSG00000001134	ENSMUSG00000001134	ENSMUSG00000001134	ENSMUSG00000001134	-0.670	3.51E-04	6.27E-03	N2A 2µM HBCD
DPY30	dpy-30 homolog (C. elegans)	84661	66310	286897	Nucleus	other			--	--	ENSMUSG00000024067	ENSMUSG00000024067	ENSMUSG00000024067	0.638	3.52E-04	6.27E-03	N2A 2µM HBCD
TEX261	testis expressed 261	113419	21766	297392	Extracellular Space	other			--	--	ENSMUSG00000014748	ENSMUSG00000014748	--	0.664	3.53E-04	6.29E-03	N2A 2µM HBCD
VWA7	von Willebrand factor A domain containing 7	80737	27762	309611	Other	other			--	ENSMUSG00000007030	ENSMUSG00000007030	ENSMUSG00000007030	ENSMUSG00000007030	2.527	3.54E-04	6.30E-03	N2A 2µM HBCD
KHDRBS2	KH domain containing, RNA binding, signal transduction associated 2	202559	170771	170843	Nucleus	other			--	ENSMUSG00000026058	ENSMUSG00000026058	ENSMUSG00000026058	ENSMUSG00000026058	1.636	3.55E-04	6.32E-03	N2A 2µM HBCD
RABGAP1L	RAB GTPase activating protein 1-like	9910	29809	304914	Cytoplasm	other			--	ENSMUSG00000026721	ENSMUSG00000026721	ENSMUSG00000026721	ENSMUSG00000026721	-1.221	3.57E-04	6.34E-03	N2A 2µM HBCD
RAP1GDS1	RAP1, GTP-GDP dissociation stimulator 1	5910	229877	310909	Cytoplasm	other			--	ENSMUSG00000028149	ENSMUSG00000028149	ENSMUSG00000028149	ENSMUSG00000028149	-0.601	3.58E-04	6.35E-03	N2A 2µM HBCD
TBCE	tubulin folding cofactor E	6905	70430	361255	Cytoplasm	other			--	ENSMUSG00000039233	ENSMUSG00000039233	ENSMUSG00000039233	ENSMUSG00000039233	-0.775	3.59E-04	6.35E-03	N2A 2µM HBCD
TSPAN31	tetraspanin 31	6302	67125	362890	Plasma Membrane	other			--	--	ENSMUSG00000006736	--	--	-0.883	3.59E-04	6.35E-03	N2A 2µM HBCD
SNX15	sorting nexin 15	29907	69024	293691	Cytoplasm	transporter			--	ENSMUSG00000024787	ENSMUSG00000024787	ENSMUSG00000024787	ENSMUSG00000024787	0.770	3.60E-04	6.35E-03	N2A 2µM HBCD
DPAGT1	dolichyl-phosphate (UDP-N-acetylglucosamine) N-acetylglucosaminephosphotransferase 1 (GlcNAc-1-P transferase)	1798	13478	300668	Cytoplasm	enzyme			--	ENSMUSG00000032123	ENSMUSG00000032123	ENSMUSG00000032123	ENSMUSG00000032123	0.624	3.61E-04	6.36E-03	N2A 2µM HBCD
ADM2	adrenomedullin 2	79924	223780	399475	Extracellular Space	other			--	ENSMUSG00000054136	ENSMUSG00000054136	ENSMUSG00000054136	ENSMUSG00000054136	-1.632	3.72E-04	6.49E-03	N2A 2µM HBCD
DBN1	drebrin 1	1627	56320	81653	Cytoplasm	other			--	--	ENSMUSG00000034675	--	--	0.541	3.72E-04	6.50E-03	N2A 2µM HBCD
CHSY1	chondroitin sulfate synthase 1	22856	269941	292999	Cytoplasm	enzyme			--	ENSMUSG00000032640	ENSMUSG00000032640	ENSMUSG00000032640	ENSMUSG00000032640	0.922	3.73E-04	6.50E-03	N2A 2µM HBCD
CCDC66	coiled-coil domain containing 66	285331	320234	306238	Other	other			--	ENSMUSG00000046753	ENSMUSG00000046753	ENSMUSG00000046753	ENSMUSG00000046753	-0.910	3.76E-04	6.54E-03	N2A 2µM HBCD
MCU	mitochondrial calcium uniporter	90550	215999	294560	Cytoplasm	ion channel			--	--	ENSMUSG00000009647	ENSMUSG00000009647	--	-0.936	3.80E-04	6.60E-03	N2A 2µM HBCD
CCPG1	cell cycle progression 1	9236	72278	363098	Other	other			--	ENSMUSG00000034563	ENSMUSG00000034563	ENSMUSG00000034563	ENSMUSG00000034563	-1.053	3.86E-04	6.65E-03	N2A 2µM HBCD
GOLGA2	golgin A2	2801	99412	64528	Cytoplasm	other			--	ENSMUSG00000002546	ENSMUSG00000002546	ENSMUSG00000002546	ENSMUSG00000002546	-1.304	3.87E-04	6.65E-03	N2A 2µM HBCD
STX7	syntaxin 7	8417	53331	100910446|60466	Plasma Membrane	transporter			--	ENSMUSG00000019998	ENSMUSG00000019998	ENSMUSG00000019998	ENSMUSG00000019998	-0.859	3.87E-04	6.65E-03	N2A 2µM HBCD
TCN2	transcobalamin II	6948	21452	64365	Extracellular Space	transporter			--	ENSMUSG00000020432	ENSMUSG00000020432	ENSMUSG00000020432	ENSMUSG00000020432	-1.537	3.87E-04	6.65E-03	N2A 2µM HBCD
TANK	TRAF family member-associated NFKB activator	10010	21353	252961	Cytoplasm	other			--	--	ENSMUSG00000064289	--	--	-1.177	3.89E-04	6.69E-03	N2A 2µM HBCD
NUP133	nucleoporin 133kDa	55746	234865	292085	Nucleus	transporter			--	ENSMUSG00000039509	ENSMUSG00000039509	ENSMUSG00000039509	ENSMUSG00000039509	1.135	3.91E-04	6.71E-03	N2A 2µM HBCD
NOL6	nucleolar protein 6 (RNA-associated)	65083	230082	313167	Nucleus	other			--	--	ENSMUSG00000028430	ENSMUSG00000028430	--	1.067	3.93E-04	6.72E-03	N2A 2µM HBCD
ZPR1	ZPR1 zinc finger	8882	22687	500989	Nucleus	other			--	--	ENSMUSG00000032078	ENSMUSG00000032078	--	0.675	3.97E-04	6.79E-03	N2A 2µM HBCD
PSMD1	proteasome (prosome, macropain) 26S subunit, non-ATPase, 1	5707	70247	83806	Cytoplasm	other		bortezomib/cladribine/rituximab, bortezomib/sorafenib, bortezomib/paclitaxel, bortezomib/dexamethasone, bortezomib/dexamethasone/doxorubicin, bortezomib/dexamethasone/lenalidomide, bortezomib/dexamethasone/thalidomide, bortezomib/prednisone, bortezomib/doxorubicin, bortezomib/vorinostat, bortezomib/thalidomide, bortezomib/rituximab, bortezomib/dexamethasone/rituximab, bortezomib	--	ENSMUSG00000026229	ENSMUSG00000026229	ENSMUSG00000026229	ENSMUSG00000026229	0.791	3.98E-04	6.79E-03	N2A 2µM HBCD
RAB1A	RAB1A, member RAS oncogene family	5861	19324	81754	Cytoplasm	enzyme			--	--	ENSMUSG00000020149	--	--	-0.614	3.98E-04	6.79E-03	N2A 2µM HBCD
ACAT2	acetyl-CoA acetyltransferase 2	39	110460|224530	308100|365096	Cytoplasm	enzyme			--	ENSMUSG00000023832	ENSMUSG00000023832	ENSMUSG00000023832	ENSMUSG00000023832	1.632	3.99E-04	6.79E-03	N2A 2µM HBCD
Ins1	insulin I		16333	24505	Extracellular Space	other			--	--	ENSMUSG00000035804	ENSMUSG00000035804	--	-1.055	4.02E-04	6.82E-03	N2A 2µM HBCD
CEP295	centrosomal protein 295kDa	85459	319675	363018	Cytoplasm	other			--	ENSMUSG00000046111	ENSMUSG00000046111	ENSMUSG00000046111	ENSMUSG00000046111	1.535	4.02E-04	6.82E-03	N2A 2µM HBCD
NFKBIZ	nuclear factor of kappa light polypeptide gene enhancer in B-cells inhibitor, zeta	64332	80859	304005	Nucleus	transcription regulator			--	ENSMUSG00000035356	ENSMUSG00000035356	ENSMUSG00000035356	ENSMUSG00000035356	-1.034	4.03E-04	6.83E-03	N2A 2µM HBCD
CBFA2T3	core-binding factor, runt domain, alpha subunit 2; translocated to, 3	863	12398	361431	Nucleus	transcription regulator			--	--	ENSMUSG00000006362	--	ENSMUSG00000006362	1.165	4.06E-04	6.87E-03	N2A 2µM HBCD
CD40	CD40 molecule, TNF receptor superfamily member 5	958	21939	171369	Plasma Membrane	transmembrane receptor	efficacy,unspecified application	dacetuzumab	--	--	ENSMUSG00000017652	--	ENSMUSG00000017652	-1.518	4.08E-04	6.88E-03	N2A 2µM HBCD
LMF1	lipase maturation factor 1	64788	76483	360495	Cytoplasm	other			--	ENSMUSG00000002279	ENSMUSG00000002279	ENSMUSG00000002279	ENSMUSG00000002279	-1.067	4.08E-04	6.88E-03	N2A 2µM HBCD
TAF15	TAF15 RNA polymerase II, TATA box binding protein (TBP)-associated factor, 68kDa	8148	70439		Nucleus	other			--	--	ENSMUSG00000020680	ENSMUSG00000020680	--	-1.097	4.13E-04	6.94E-03	N2A 2µM HBCD
AGPS	alkylglycerone phosphate synthase	8540	228061	84114	Cytoplasm	enzyme			--	ENSMUSG00000042410	ENSMUSG00000042410	ENSMUSG00000042410	ENSMUSG00000042410	-1.379	4.13E-04	6.95E-03	N2A 2µM HBCD
TUSC2	tumor suppressor candidate 2	11334	80385	501052	Nucleus	other			--	ENSMUSG00000010054	ENSMUSG00000010054	ENSMUSG00000010054	ENSMUSG00000010054	0.800	4.20E-04	7.03E-03	N2A 2µM HBCD
ABLIM1	actin binding LIM protein 1	3983	226251	307989	Cytoplasm	other			--	--	ENSMUSG00000025085	--	--	0.772	4.22E-04	7.04E-03	N2A 2µM HBCD
STARD3NL	STARD3 N-terminal like	83930	76205	291182	Cytoplasm	other			--	ENSMUSG00000003062	ENSMUSG00000003062	ENSMUSG00000003062	ENSMUSG00000003062	-0.783	4.28E-04	7.14E-03	N2A 2µM HBCD
GPM6B	glycoprotein M6B	2824	14758		Plasma Membrane	other			--	--	ENSMUSG00000031342	ENSMUSG00000031342	ENSMUSG00000031342	-0.935	4.32E-04	7.20E-03	N2A 2µM HBCD
TSC22D3	TSC22 domain family, member 3	1831	14605		Nucleus	transcription regulator			--	ENSMUSG00000031431	ENSMUSG00000031431	ENSMUSG00000031431	ENSMUSG00000031431	-1.161	4.32E-04	7.20E-03	N2A 2µM HBCD
ALG5	ALG5, dolichyl-phosphate beta-glucosyltransferase	29880	66248	295051	Cytoplasm	enzyme			--	ENSMUSG00000036632	ENSMUSG00000036632	ENSMUSG00000036632	ENSMUSG00000036632	0.662	4.33E-04	7.20E-03	N2A 2µM HBCD
SUPV3L1	suppressor of var1, 3-like 1 (S. cerevisiae)	6832	338359	294385	Cytoplasm	enzyme			--	ENSMUSG00000020079	ENSMUSG00000020079	ENSMUSG00000020079	ENSMUSG00000020079	0.876	4.40E-04	7.29E-03	N2A 2µM HBCD
PSMF1	proteasome (prosome, macropain) inhibitor subunit 1 (PI31)	9491	228769	689852	Cytoplasm	other	diagnosis		--	ENSMUSG00000032869	ENSMUSG00000032869	ENSMUSG00000032869	ENSMUSG00000032869	0.857	4.42E-04	7.30E-03	N2A 2µM HBCD
RBMS2	RNA binding motif, single stranded interacting protein 2	5939	56516	288771	Nucleus	other			--	--	ENSMUSG00000040043	ENSMUSG00000040043	--	1.122	4.46E-04	7.33E-03	N2A 2µM HBCD
ENG	endoglin	2022	13805	497010	Plasma Membrane	transmembrane receptor	disease progression,efficacy		--	ENSMUSG00000026814	ENSMUSG00000026814	ENSMUSG00000026814	ENSMUSG00000026814	1.297	4.46E-04	7.33E-03	N2A 2µM HBCD
GGCT	gamma-glutamylcyclotransferase	79017	110175	362368	Cytoplasm	enzyme			--	ENSMUSG00000002797	ENSMUSG00000002797	ENSMUSG00000002797	ENSMUSG00000002797	-0.775	4.46E-04	7.33E-03	N2A 2µM HBCD
MFN2	mitofusin 2	9927	170731	100911485|64476	Cytoplasm	enzyme	unspecified application		--	ENSMUSG00000029020	ENSMUSG00000029020	ENSMUSG00000029020	ENSMUSG00000029020	0.709	4.47E-04	7.33E-03	N2A 2µM HBCD
CDCA7	cell division cycle associated 7	83879	66953	311742	Nucleus	other			--	--	ENSMUSG00000055612	ENSMUSG00000055612	ENSMUSG00000055612	0.856	4.48E-04	7.33E-03	N2A 2µM HBCD
PRKCE	protein kinase C, epsilon	5581	18754	29340	Cytoplasm	kinase	disease progression	ingenol mebutate	--	--	ENSMUSG00000045038	ENSMUSG00000045038	--	1.068	4.48E-04	7.33E-03	N2A 2µM HBCD
DESI2	desumoylating isopeptidase 2	51029	78825	289277	Cytoplasm	other			--	ENSMUSG00000026502	ENSMUSG00000026502	ENSMUSG00000026502	ENSMUSG00000026502	-0.817	4.49E-04	7.34E-03	N2A 2µM HBCD
DHX37	DEAH (Asp-Glu-Ala-His) box polypeptide 37	57647	208144	288647	Other	enzyme			--	ENSMUSG00000029480	ENSMUSG00000029480	ENSMUSG00000029480	ENSMUSG00000029480	0.880	4.50E-04	7.34E-03	N2A 2µM HBCD
PPID	peptidylprolyl isomerase D	5481	67738	501204|361967	Cytoplasm	enzyme			--	ENSMUSG00000027804	ENSMUSG00000027804	ENSMUSG00000027804	ENSMUSG00000027804	0.662	4.50E-04	7.34E-03	N2A 2µM HBCD
VPS33A	vacuolar protein sorting 33 homolog A (S. cerevisiae)	65082	77573	65081	Cytoplasm	transporter			--	--	ENSMUSG00000029434	ENSMUSG00000029434	--	0.727	4.51E-04	7.35E-03	N2A 2µM HBCD
PAICS	phosphoribosylaminoimidazole carboxylase, phosphoribosylaminoimidazole succinocarboxamide synthetase	10606	67054	140946	Cytoplasm	enzyme			--	ENSMUSG00000029247	ENSMUSG00000029247	ENSMUSG00000029247	ENSMUSG00000029247	0.747	4.51E-04	7.35E-03	N2A 2µM HBCD
FBXL17	F-box and leucine-rich repeat protein 17	64839	50758	316663	Other	other			--	ENSMUSG00000023965	ENSMUSG00000023965	ENSMUSG00000023965	ENSMUSG00000023965	-0.720	4.52E-04	7.35E-03	N2A 2µM HBCD
THBS3	thrombospondin 3	7059	21827	681309	Extracellular Space	other			--	ENSMUSG00000028047	ENSMUSG00000028047	ENSMUSG00000028047	ENSMUSG00000028047	-0.847	4.53E-04	7.35E-03	N2A 2µM HBCD
THOC1	THO complex 1	9984	225160		Nucleus	transcription regulator	prognosis		--	ENSMUSG00000024287	ENSMUSG00000024287	ENSMUSG00000024287	ENSMUSG00000024287	0.696	4.53E-04	7.35E-03	N2A 2µM HBCD
FAM43A	family with sequence similarity 43, member A	131583	224093	100909474|288031	Other	other			--	ENSMUSG00000046546	ENSMUSG00000046546	ENSMUSG00000046546	ENSMUSG00000046546	-1.048	4.56E-04	7.37E-03	N2A 2µM HBCD
Tcf7	transcription factor 7, T cell specific		21414	363595	Nucleus	transcription regulator			--	ENSMUSG00000000782	ENSMUSG00000000782	ENSMUSG00000000782	ENSMUSG00000000782	-1.385	4.57E-04	7.39E-03	N2A 2µM HBCD
FARSA	phenylalanyl-tRNA synthetase, alpha subunit	2193	66590	288917	Cytoplasm	enzyme			--	--	ENSMUSG00000003808	ENSMUSG00000003808	ENSMUSG00000003808	0.799	4.58E-04	7.39E-03	N2A 2µM HBCD
TCTEX1D2	Tctex1 domain containing 2	255758	66061	498095	Other	other			--	ENSMUSG00000014075	ENSMUSG00000014075	ENSMUSG00000014075	ENSMUSG00000014075	-0.844	4.60E-04	7.41E-03	N2A 2µM HBCD
SS18L2	synovial sarcoma translocation gene on chromosome 18-like 2	51188	26901	687029	Other	other			--	ENSMUSG00000032526	ENSMUSG00000032526	ENSMUSG00000032526	ENSMUSG00000032526	-1.289	4.65E-04	7.47E-03	N2A 2µM HBCD
BARD1	BRCA1 associated RING domain 1	580	12021	64557	Nucleus	transcription regulator			--	ENSMUSG00000026196	ENSMUSG00000026196	ENSMUSG00000026196	ENSMUSG00000026196	1.512	4.66E-04	7.47E-03	N2A 2µM HBCD
F2R	coagulation factor II (thrombin) receptor	2149	14062	25439	Plasma Membrane	G-protein coupled receptor	disease progression	chrysalin, argatroban, bivalirudin	--	ENSMUSG00000048376	ENSMUSG00000048376	--	--	-0.540	4.69E-04	7.52E-03	N2A 2µM HBCD
AMBRA1	autophagy/beclin-1 regulator 1	55626	228361	59319	Cytoplasm	other			--	ENSMUSG00000040506	ENSMUSG00000040506	ENSMUSG00000040506	ENSMUSG00000040506	-0.668	4.74E-04	7.58E-03	N2A 2µM HBCD
SRPK2	SRSF protein kinase 2	6733	20817	296753	Nucleus	kinase			--	--	ENSMUSG00000062604	--	--	-0.760	4.78E-04	7.63E-03	N2A 2µM HBCD
TNIP1	TNFAIP3 interacting protein 1	10318	57783	363599	Nucleus	other			--	ENSMUSG00000020400	ENSMUSG00000020400	ENSMUSG00000020400	ENSMUSG00000020400	-0.880	4.78E-04	7.63E-03	N2A 2µM HBCD
ZFAND2B	zinc finger, AN1-type domain 2B	130617	68818	363253	Other	other			--	ENSMUSG00000026197	ENSMUSG00000026197	ENSMUSG00000026197	ENSMUSG00000026197	0.678	4.78E-04	7.64E-03	N2A 2µM HBCD
OLIG1	oligodendrocyte transcription factor 1	116448	50914	60394	Nucleus	transcription regulator			--	ENSMUSG00000046160	ENSMUSG00000046160	ENSMUSG00000046160	ENSMUSG00000046160	-0.788	4.79E-04	7.64E-03	N2A 2µM HBCD
FKBP1A	FK506 binding protein 1A, 12kDa	2280	14225	25639	Cytoplasm	enzyme	unspecified application	methotrexate/sirolimus/tacrolimus, everolimus/exemestane, imatinib/sirolimus, cyclophosphamide/sirolimus, cyclosporine A/tacrolimus, cyclosporine A/sirolimus/tacrolimus, everolimus/pasireotide, sirolimus, temsirolimus, tacrolimus, everolimus	--	--	ENSMUSG00000032966	ENSMUSG00000032966	--	0.670	4.83E-04	7.68E-03	N2A 2µM HBCD
DECR1	2,4-dienoyl CoA reductase 1, mitochondrial	1666	67460	117543	Cytoplasm	enzyme	unspecified application		--	ENSMUSG00000028223	ENSMUSG00000028223	ENSMUSG00000028223	ENSMUSG00000028223	1.022	4.84E-04	7.68E-03	N2A 2µM HBCD
MYL1	myosin, light chain 1, alkali; skeletal, fast	4632	17901	56781	Cytoplasm	other			--	ENSMUSG00000061816	ENSMUSG00000061816	ENSMUSG00000061816	ENSMUSG00000061816	-1.126	4.84E-04	7.68E-03	N2A 2µM HBCD
TRIB3	tribbles pseudokinase 3	57761	228775	246273	Nucleus	kinase			--	ENSMUSG00000032715	ENSMUSG00000032715	ENSMUSG00000032715	ENSMUSG00000032715	-1.831	4.85E-04	7.69E-03	N2A 2µM HBCD
DES	desmin	1674	13346	64362	Cytoplasm	other			--	ENSMUSG00000026208	ENSMUSG00000026208	ENSMUSG00000026208	ENSMUSG00000026208	-2.439	4.89E-04	7.72E-03	N2A 2µM HBCD
TEAD1	TEA domain family member 1 (SV40 transcriptional enhancer factor)	7003	21676	361630	Nucleus	transcription regulator			--	ENSMUSG00000055320	ENSMUSG00000055320	ENSMUSG00000055320	ENSMUSG00000055320	-0.692	4.93E-04	7.75E-03	N2A 2µM HBCD
CRYZL1	crystallin, zeta (quinone reductase)-like 1	9946	66609	288256	Cytoplasm	enzyme			--	ENSMUSG00000058240	ENSMUSG00000058240	ENSMUSG00000058240	ENSMUSG00000058240	-1.583	4.99E-04	7.81E-03	N2A 2µM HBCD
NDUFV3	NADH dehydrogenase (ubiquinone) flavoprotein 3, 10kDa	4731	78330	64539	Cytoplasm	enzyme			--	ENSMUSG00000024038	ENSMUSG00000024038	ENSMUSG00000024038	ENSMUSG00000024038	-0.811	5.02E-04	7.84E-03	N2A 2µM HBCD
PLTP	phospholipid transfer protein	5360	18830	296371	Extracellular Space	enzyme			--	ENSMUSG00000017754	ENSMUSG00000017754	ENSMUSG00000017754	ENSMUSG00000017754	-1.288	5.04E-04	7.84E-03	N2A 2µM HBCD
RIPK1	receptor (TNFRSF)-interacting serine-threonine kinase 1	8737	19766	306886	Plasma Membrane	kinase			--	ENSMUSG00000021408	ENSMUSG00000021408	ENSMUSG00000021408	ENSMUSG00000021408	0.964	5.04E-04	7.84E-03	N2A 2µM HBCD
EIF2AK3	eukaryotic translation initiation factor 2-alpha kinase 3	9451	13666	29702	Cytoplasm	kinase	efficacy		--	ENSMUSG00000031668	ENSMUSG00000031668	ENSMUSG00000031668	ENSMUSG00000031668	-0.710	5.05E-04	7.85E-03	N2A 2µM HBCD
SGTA	small glutamine-rich tetratricopeptide repeat (TPR)-containing, alpha	6449	52551	64667	Cytoplasm	other			--	ENSMUSG00000004937	ENSMUSG00000004937	ENSMUSG00000004937	ENSMUSG00000004937	0.667	5.06E-04	7.85E-03	N2A 2µM HBCD
SMARCD1	SWI/SNF related, matrix associated, actin dependent regulator of chromatin, subfamily d, member 1	6602	83797	363002	Nucleus	transcription regulator			--	ENSMUSG00000023018	ENSMUSG00000023018	ENSMUSG00000023018	ENSMUSG00000023018	0.791	5.06E-04	7.86E-03	N2A 2µM HBCD
ADPGK	ADP-dependent glucokinase	83440	72141	315722	Other	kinase			--	ENSMUSG00000025236	ENSMUSG00000025236	ENSMUSG00000025236	ENSMUSG00000025236	0.733	5.10E-04	7.90E-03	N2A 2µM HBCD
SDHD	succinate dehydrogenase complex, subunit D, integral membrane protein	6392	66925	363061	Cytoplasm	enzyme		hexachlorophene	--	ENSMUSG00000000171	ENSMUSG00000000171	ENSMUSG00000000171	ENSMUSG00000000171	0.730	5.10E-04	7.90E-03	N2A 2µM HBCD
CLINT1	clathrin interactor 1	9685	216705	360515	Cytoplasm	other			--	ENSMUSG00000006169	ENSMUSG00000006169	ENSMUSG00000006169	ENSMUSG00000006169	-0.831	5.11E-04	7.91E-03	N2A 2µM HBCD
HMGCL	3-hydroxymethyl-3-methylglutaryl-CoA lyase	3155	15356	79238	Cytoplasm	enzyme			--	ENSMUSG00000028672	ENSMUSG00000028672	ENSMUSG00000028672	ENSMUSG00000028672	-0.928	5.16E-04	7.97E-03	N2A 2µM HBCD
CENPT	centromere protein T	80152	320394	307805	Cytoplasm	other			--	ENSMUSG00000036672	ENSMUSG00000036672	ENSMUSG00000036672	ENSMUSG00000036672	1.150	5.17E-04	7.98E-03	N2A 2µM HBCD
RAB35	RAB35, member RAS oncogene family	11021	77407	288700	Cytoplasm	enzyme			--	ENSMUSG00000029518	ENSMUSG00000029518	ENSMUSG00000029518	ENSMUSG00000029518	0.576	5.19E-04	7.99E-03	N2A 2µM HBCD
OSBP	oxysterol binding protein	5007	76303	365410	Cytoplasm	other			--	--	ENSMUSG00000024687	--	--	-0.838	5.20E-04	8.00E-03	N2A 2µM HBCD
C21orf2	chromosome 21 open reading frame 2	755	67884	309681	Other	other			--	ENSMUSG00000020284	ENSMUSG00000020284	ENSMUSG00000020284	ENSMUSG00000020284	0.903	5.22E-04	8.01E-03	N2A 2µM HBCD
FBXL5	F-box and leucine-rich repeat protein 5	26234	242960	305424	Cytoplasm	enzyme			--	ENSMUSG00000039753	ENSMUSG00000039753	ENSMUSG00000039753	ENSMUSG00000039753	-0.847	5.23E-04	8.01E-03	N2A 2µM HBCD
GPAA1	glycosylphosphatidylinositol anchor attachment 1	8733	14731	300046	Cytoplasm	enzyme	diagnosis,prognosis		--	ENSMUSG00000022561	ENSMUSG00000022561	ENSMUSG00000022561	ENSMUSG00000022561	0.687	5.23E-04	8.01E-03	N2A 2µM HBCD
BOLA1	bolA family member 1	51027	69168	365875	Cytoplasm	other			--	ENSMUSG00000015943	ENSMUSG00000015943	ENSMUSG00000015943	ENSMUSG00000015943	-0.926	5.24E-04	8.01E-03	N2A 2µM HBCD
TMEM147	transmembrane protein 147	10430	69804	292792	Other	other			--	ENSMUSG00000006315	ENSMUSG00000006315	ENSMUSG00000006315	ENSMUSG00000006315	-0.665	5.24E-04	8.01E-03	N2A 2µM HBCD
CAB39	calcium binding protein 39	51719	12283		Cytoplasm	enzyme			--	ENSMUSG00000036707	ENSMUSG00000036707	ENSMUSG00000036707	ENSMUSG00000036707	-0.767	5.25E-04	8.02E-03	N2A 2µM HBCD
SLC25A46	solute carrier family 25, member 46	91137	67453	291709	Cytoplasm	other			--	ENSMUSG00000024259	ENSMUSG00000024259	ENSMUSG00000024259	ENSMUSG00000024259	-0.739	5.26E-04	8.02E-03	N2A 2µM HBCD
RECQL	RecQ helicase-like	5965	19691	312824	Nucleus	enzyme			--	ENSMUSG00000030243	ENSMUSG00000030243	ENSMUSG00000030243	ENSMUSG00000030243	1.286	5.30E-04	8.07E-03	N2A 2µM HBCD
CCDC92	coiled-coil domain containing 92	80212	215707	100036765	Cytoplasm	other			--	ENSMUSG00000037979	ENSMUSG00000037979	ENSMUSG00000037979	ENSMUSG00000037979	1.101	5.35E-04	8.12E-03	N2A 2µM HBCD
CORO6	coronin 6	84940	216961	245982	Extracellular Space	other			--	ENSMUSG00000020836	ENSMUSG00000020836	ENSMUSG00000020836	ENSMUSG00000020836	-1.377	5.39E-04	8.17E-03	N2A 2µM HBCD
SEPHS1	selenophosphate synthetase 1	22929	109079	291314	Other	enzyme			--	ENSMUSG00000026662	ENSMUSG00000026662	ENSMUSG00000026662	ENSMUSG00000026662	0.492	5.41E-04	8.19E-03	N2A 2µM HBCD
UAP1L1	UDP-N-acetylglucosamine pyrophosphorylase 1 like 1	91373	227620	296560	Other	other			--	--	ENSMUSG00000026956	ENSMUSG00000026956	--	2.207	5.43E-04	8.22E-03	N2A 2µM HBCD
HTR2B	5-hydroxytryptamine (serotonin) receptor 2B, G protein-coupled	3357	15559	29581	Plasma Membrane	G-protein coupled receptor		risperidone, buspirone, blonanserin, asenapine, opipramol, fenfluramine/phentermine, chlorprothixene, doxepin, clomipramine, eletriptan, triflupromazine, epinastine, fenfluramine, quetiapine, nefazodone, mirtazapine, methysergide, dihydroergotamine, apomorphine, ergotamine	--	ENSMUSG00000026228	ENSMUSG00000026228	ENSMUSG00000026228	ENSMUSG00000026228	1.247	5.44E-04	8.22E-03	N2A 2µM HBCD
NEK1	NIMA-related kinase 1	4750	18004	290705	Nucleus	kinase			--	--	ENSMUSG00000031644	--	--	-1.193	5.58E-04	8.41E-03	N2A 2µM HBCD
SLC50A1	solute carrier family 50 (sugar efflux transporter), member 1	55974	19729	295245	Plasma Membrane	transporter			--	ENSMUSG00000027953	ENSMUSG00000027953	ENSMUSG00000027953	ENSMUSG00000027953	-0.600	5.59E-04	8.41E-03	N2A 2µM HBCD
STK40	serine/threonine kinase 40	83931	74178	360230	Cytoplasm	kinase			--	ENSMUSG00000042608	ENSMUSG00000042608	ENSMUSG00000042608	ENSMUSG00000042608	-1.360	5.59E-04	8.41E-03	N2A 2µM HBCD
RFK	riboflavin kinase	55312	54391	499328	Cytoplasm	kinase			--	ENSMUSG00000024712	ENSMUSG00000024712	ENSMUSG00000024712	ENSMUSG00000024712	-0.839	5.60E-04	8.41E-03	N2A 2µM HBCD
EIF4ENIF1	eukaryotic translation initiation factor 4E nuclear import factor 1	56478	74203	305468	Cytoplasm	translation regulator			--	ENSMUSG00000020454	ENSMUSG00000020454	ENSMUSG00000020454	ENSMUSG00000020454	0.929	5.61E-04	8.42E-03	N2A 2µM HBCD
AURKB	aurora kinase B	9212	20877	114592	Nucleus	kinase		barasertib, tozasertib, danusertib, GSK1070916	--	ENSMUSG00000020897	ENSMUSG00000020897	ENSMUSG00000020897	ENSMUSG00000020897	0.902	5.64E-04	8.45E-03	N2A 2µM HBCD
GJA8	gap junction protein, alpha 8, 50kDa	2703	14616	29601	Plasma Membrane	transporter			--	ENSMUSG00000049908	ENSMUSG00000049908	ENSMUSG00000049908	ENSMUSG00000049908	0.955	5.64E-04	8.45E-03	N2A 2µM HBCD
SH3BP5	SH3-domain binding protein 5 (BTK-associated)	9467	24056	117186	Cytoplasm	other			--	ENSMUSG00000021892	ENSMUSG00000021892	ENSMUSG00000021892	ENSMUSG00000021892	-1.014	5.68E-04	8.49E-03	N2A 2µM HBCD
KDM5A	lysine (K)-specific demethylase 5A	5927	214899	312678	Nucleus	transcription regulator			--	ENSMUSG00000030180	ENSMUSG00000030180	ENSMUSG00000030180	ENSMUSG00000030180	-0.783	5.72E-04	8.54E-03	N2A 2µM HBCD
MID1IP1	MID1 interacting protein 1	58526	68041	404280	Cytoplasm	other			--	--	ENSMUSG00000008035	--	--	-0.944	5.72E-04	8.54E-03	N2A 2µM HBCD
ARL6	ADP-ribosylation factor-like 6	84100	56297	363760	Cytoplasm	transporter			--	ENSMUSG00000022722	ENSMUSG00000022722	ENSMUSG00000022722	ENSMUSG00000022722	-0.946	5.73E-04	8.54E-03	N2A 2µM HBCD
AHSA1	AHA1, activator of heat shock 90kDa protein ATPase homolog 1 (yeast)	10598	217737	681996	Cytoplasm	other			--	ENSMUSG00000021037	ENSMUSG00000021037	ENSMUSG00000021037	ENSMUSG00000021037	1.278	5.75E-04	8.56E-03	N2A 2µM HBCD
RQCD1	RCD1 required for cell differentiation1 homolog (S. pombe)	9125	58184	301513	Cytoplasm	other			--	--	ENSMUSG00000026174	ENSMUSG00000026174	ENSMUSG00000026174	0.764	5.77E-04	8.58E-03	N2A 2µM HBCD
ATIC	5-aminoimidazole-4-carboxamide ribonucleotide formyltransferase/IMP cyclohydrolase	471	108147	81643	Cytoplasm	enzyme		gemcitabine/pemetrexed, pemetrexed	--	ENSMUSG00000026192	ENSMUSG00000026192	ENSMUSG00000026192	ENSMUSG00000026192	0.751	5.84E-04	8.68E-03	N2A 2µM HBCD
MEF2A	myocyte enhancer factor 2A	4205	17258	309957	Nucleus	transcription regulator			--	ENSMUSG00000030557	ENSMUSG00000030557	ENSMUSG00000030557	ENSMUSG00000030557	-0.758	5.87E-04	8.70E-03	N2A 2µM HBCD
RPS10	ribosomal protein S10	6204	67097	81773|100363439	Cytoplasm	other			--	ENSMUSG00000052146	ENSMUSG00000052146	ENSMUSG00000052146	ENSMUSG00000052146	-0.653	5.87E-04	8.70E-03	N2A 2µM HBCD
MESDC2	mesoderm development candidate 2	23184	67943	308796	Extracellular Space	other			--	ENSMUSG00000038503	ENSMUSG00000038503	ENSMUSG00000038503	ENSMUSG00000038503	1.173	5.88E-04	8.70E-03	N2A 2µM HBCD
NELFA	negative elongation factor complex member A	7469	24116	305455	Nucleus	other			--	ENSMUSG00000029111	ENSMUSG00000029111	ENSMUSG00000029111	ENSMUSG00000029111	-0.752	5.89E-04	8.70E-03	N2A 2µM HBCD
GATA2	GATA binding protein 2	2624	14461	25159	Nucleus	transcription regulator			--	ENSMUSG00000015053	ENSMUSG00000015053	ENSMUSG00000015053	ENSMUSG00000015053	-1.270	5.90E-04	8.72E-03	N2A 2µM HBCD
AMPD3	adenosine monophosphate deaminase 3	272	11717	25095	Cytoplasm	enzyme			--	--	ENSMUSG00000005686	--	--	1.454	5.93E-04	8.75E-03	N2A 2µM HBCD
ASCC3	activating signal cointegrator 1 complex subunit 3	10973	77987	309887	Cytoplasm	enzyme			--	ENSMUSG00000038774	ENSMUSG00000038774	ENSMUSG00000038774	ENSMUSG00000038774	-1.134	5.96E-04	8.79E-03	N2A 2µM HBCD
MRPL49	mitochondrial ribosomal protein L49	740	18120	309176	Cytoplasm	enzyme			--	ENSMUSG00000007338	ENSMUSG00000007338	ENSMUSG00000007338	ENSMUSG00000007338	0.678	5.96E-04	8.79E-03	N2A 2µM HBCD
CARS	cysteinyl-tRNA synthetase	833	27267	293638	Cytoplasm	enzyme			--	ENSMUSG00000010755	ENSMUSG00000010755	ENSMUSG00000010755	ENSMUSG00000010755	-1.144	6.01E-04	8.84E-03	N2A 2µM HBCD
GTF2H3	general transcription factor IIH, polypeptide 3, 34kDa	2967	209357	288651	Nucleus	transcription regulator			--	ENSMUSG00000029387	ENSMUSG00000029387	ENSMUSG00000029387	ENSMUSG00000029387	1.202	6.01E-04	8.84E-03	N2A 2µM HBCD
SPATA19	spermatogenesis associated 19	219938	75469	171403	Other	other			--	--	ENSMUSG00000031991	ENSMUSG00000031991	--	1.981	6.02E-04	8.84E-03	N2A 2µM HBCD
MDFI	MyoD family inhibitor	4188	17240	501097	Cytoplasm	other			--	ENSMUSG00000032717	ENSMUSG00000032717	ENSMUSG00000032717	ENSMUSG00000032717	1.777	6.05E-04	8.87E-03	N2A 2µM HBCD
NEK2	NIMA-related kinase 2	4751	18005		Cytoplasm	kinase			--	ENSMUSG00000026622	ENSMUSG00000026622	ENSMUSG00000026622	ENSMUSG00000026622	0.692	6.05E-04	8.87E-03	N2A 2µM HBCD
NUP85	nucleoporin 85kDa	79902	445007	287830	Cytoplasm	other			--	ENSMUSG00000020739	ENSMUSG00000020739	ENSMUSG00000020739	ENSMUSG00000020739	1.152	6.13E-04	8.99E-03	N2A 2µM HBCD
DMBT1	deleted in malignant brain tumors 1	1755	12945	170568	Plasma Membrane	transmembrane receptor			--	ENSMUSG00000047517	ENSMUSG00000047517	ENSMUSG00000047517	ENSMUSG00000047517	1.150	6.15E-04	9.00E-03	N2A 2µM HBCD
ZNF330	zinc finger protein 330	27309	30932	361387	Nucleus	other			--	ENSMUSG00000031711	ENSMUSG00000031711	ENSMUSG00000031711	ENSMUSG00000031711	-0.548	6.16E-04	9.00E-03	N2A 2µM HBCD
MRPS12	mitochondrial ribosomal protein S12	6183	24030	292758	Cytoplasm	other			--	ENSMUSG00000045948	ENSMUSG00000045948	ENSMUSG00000045948	ENSMUSG00000045948	0.752	6.19E-04	9.03E-03	N2A 2µM HBCD
TATDN1	TatD DNase domain containing 1	83940	69694		Extracellular Space	other			--	ENSMUSG00000050891	ENSMUSG00000050891	ENSMUSG00000050891	ENSMUSG00000050891	0.872	6.21E-04	9.05E-03	N2A 2µM HBCD
PAFAH1B3	platelet-activating factor acetylhydrolase 1b, catalytic subunit 3 (29kDa)	5050	18476	114113	Cytoplasm	enzyme			--	ENSMUSG00000005447	ENSMUSG00000005447	ENSMUSG00000005447	ENSMUSG00000005447	0.669	6.22E-04	9.05E-03	N2A 2µM HBCD
NEDD4L	neural precursor cell expressed, developmentally down-regulated 4-like, E3 ubiquitin protein ligase	23327	83814	291553	Cytoplasm	enzyme			--	ENSMUSG00000024589	ENSMUSG00000024589	ENSMUSG00000024589	ENSMUSG00000024589	1.149	6.27E-04	9.11E-03	N2A 2µM HBCD
MCF2L	MCF.2 cell line derived transforming sequence-like	23263	17207	117020	Cytoplasm	other			--	--	ENSMUSG00000031442	ENSMUSG00000031442	ENSMUSG00000031442	1.015	6.37E-04	9.22E-03	N2A 2µM HBCD
CYB5A	cytochrome b5 type A (microsomal)	1528	109672	64001	Cytoplasm	enzyme			--	--	ENSMUSG00000024646	--	--	-1.182	6.38E-04	9.22E-03	N2A 2µM HBCD
NDC80	NDC80 kinetochore complex component	10403	67052	301701	Nucleus	other			--	ENSMUSG00000024056	ENSMUSG00000024056	ENSMUSG00000024056	ENSMUSG00000024056	-0.855	6.39E-04	9.23E-03	N2A 2µM HBCD
RAD23A	RAD23 homolog A (S. cerevisiae)	5886	19358	361381	Nucleus	other			--	ENSMUSG00000003813	ENSMUSG00000003813	ENSMUSG00000003813	ENSMUSG00000003813	-1.039	6.42E-04	9.26E-03	N2A 2µM HBCD
SCAMP1	secretory carrier membrane protein 1	9522	107767	29521	Cytoplasm	transporter			--	ENSMUSG00000021687	ENSMUSG00000021687	ENSMUSG00000021687	ENSMUSG00000021687	-1.006	6.45E-04	9.28E-03	N2A 2µM HBCD
RRAS2	related RAS viral (r-ras) oncogene homolog 2	22800	66922	365355	Plasma Membrane	enzyme			--	--	ENSMUSG00000055723	ENSMUSG00000055723	ENSMUSG00000055723	-0.783	6.47E-04	9.30E-03	N2A 2µM HBCD
SSC5D	scavenger receptor cysteine rich family, 5 domains	284297	269855	308341	Plasma Membrane	transmembrane receptor			--	ENSMUSG00000035279	ENSMUSG00000035279	ENSMUSG00000035279	ENSMUSG00000035279	1.643	6.49E-04	9.31E-03	N2A 2µM HBCD
TSR1	TSR1, 20S rRNA accumulation, homolog (S. cerevisiae)	55720	104662	100360406	Nucleus	other			--	ENSMUSG00000038335	ENSMUSG00000038335	ENSMUSG00000038335	ENSMUSG00000038335	0.752	6.49E-04	9.31E-03	N2A 2µM HBCD
TTYH2	tweety family member 2	94015	117160	287803	Other	ion channel			--	ENSMUSG00000034714	ENSMUSG00000034714	ENSMUSG00000034714	ENSMUSG00000034714	-0.842	6.49E-04	9.31E-03	N2A 2µM HBCD
USP47	ubiquitin specific peptidase 47	55031	74996	308896	Cytoplasm	peptidase			--	ENSMUSG00000059263	ENSMUSG00000059263	ENSMUSG00000059263	ENSMUSG00000059263	-0.610	6.52E-04	9.32E-03	N2A 2µM HBCD
GSR	glutathione reductase	2936	14782	116686	Cytoplasm	enzyme		carmustine/prednisone, carmustine	--	--	ENSMUSG00000031584	ENSMUSG00000031584	--	0.809	6.56E-04	9.36E-03	N2A 2µM HBCD
DUSP10	dual specificity phosphatase 10	11221	63953	63995	Nucleus	phosphatase			--	--	ENSMUSG00000039384	ENSMUSG00000039384	--	0.798	6.59E-04	9.39E-03	N2A 2µM HBCD
NDUFA6	NADH dehydrogenase (ubiquinone) 1 alpha subcomplex, 6, 14kDa	4700	67130	315167	Cytoplasm	enzyme			--	--	ENSMUSG00000022450	ENSMUSG00000022450	ENSMUSG00000022450	-0.809	6.62E-04	9.40E-03	N2A 2µM HBCD
POP7	processing of precursor 7, ribonuclease P/MRP subunit (S. cerevisiae)	10248	74097	288564	Nucleus	enzyme			--	--	ENSMUSG00000029715	--	ENSMUSG00000029715	0.588	6.67E-04	9.44E-03	N2A 2µM HBCD
CCDC53	coiled-coil domain containing 53	51019	67282	299707	Cytoplasm	other			--	--	ENSMUSG00000020056	--	--	-0.669	6.67E-04	9.44E-03	N2A 2µM HBCD
WDR43	WD repeat domain 43	23160	72515	362703	Nucleus	other			--	ENSMUSG00000041057	ENSMUSG00000041057	ENSMUSG00000041057	ENSMUSG00000041057	0.555	6.67E-04	9.44E-03	N2A 2µM HBCD
NELFE	negative elongation factor complex member E	7936	27632		Nucleus	other			--	ENSMUSG00000024369	ENSMUSG00000024369	ENSMUSG00000024369	ENSMUSG00000024369	0.750	6.75E-04	9.52E-03	N2A 2µM HBCD
WSB1	WD repeat and SOCS box containing 1	26118	78889	303336	Other	other			--	--	ENSMUSG00000017677	--	--	-1.075	6.77E-04	9.54E-03	N2A 2µM HBCD
DUT	deoxyuridine triphosphatase	1854	110074	497778	Nucleus	enzyme			--	--	ENSMUSG00000027203	ENSMUSG00000027203	--	0.938	6.82E-04	9.61E-03	N2A 2µM HBCD
CCDC91	coiled-coil domain containing 91	55297	67015	312863	Other	other			--	ENSMUSG00000030301	ENSMUSG00000030301	ENSMUSG00000030301	ENSMUSG00000030301	-0.585	6.85E-04	9.61E-03	N2A 2µM HBCD
BORA	bora, aurora kinase A activator	79866	77744	306102	Cytoplasm	other			--	ENSMUSG00000022070	ENSMUSG00000022070	ENSMUSG00000022070	ENSMUSG00000022070	0.810	6.86E-04	9.61E-03	N2A 2µM HBCD
GPRC5B	G protein-coupled receptor, class C, group 5, member B	51704	64297	293546	Plasma Membrane	G-protein coupled receptor			--	ENSMUSG00000008734	ENSMUSG00000008734	ENSMUSG00000008734	ENSMUSG00000008734	1.694	6.86E-04	9.61E-03	N2A 2µM HBCD
NFU1	NFU1 iron-sulfur cluster scaffold	27247	56748	297416	Cytoplasm	other			--	--	ENSMUSG00000029993	--	--	-1.145	6.86E-04	9.61E-03	N2A 2µM HBCD
NLE1	notchless homolog 1 (Drosophila)	54475	217011	303372	Nucleus	enzyme			--	ENSMUSG00000020692	ENSMUSG00000020692	ENSMUSG00000020692	ENSMUSG00000020692	0.735	6.91E-04	9.67E-03	N2A 2µM HBCD
RPA2	replication protein A2, 32kDa	6118	19891	59102	Nucleus	other			--	ENSMUSG00000028884	ENSMUSG00000028884	ENSMUSG00000028884	ENSMUSG00000028884	0.803	6.92E-04	9.67E-03	N2A 2µM HBCD
CENPO	centromere protein O	79172	52504	684439	Nucleus	other			--	--	ENSMUSG00000020652	ENSMUSG00000020652	ENSMUSG00000020652	0.986	6.95E-04	9.70E-03	N2A 2µM HBCD
C1D	C1D nuclear receptor corepressor	10438	57316		Nucleus	transcription regulator			--	ENSMUSG00000000581	ENSMUSG00000000581	ENSMUSG00000000581	ENSMUSG00000000581	0.717	7.00E-04	9.76E-03	N2A 2µM HBCD
EIF3E	eukaryotic translation initiation factor 3, subunit E	3646	16341	299872	Cytoplasm	other			--	--	ENSMUSG00000022336	ENSMUSG00000022336	--	-0.868	7.03E-04	9.80E-03	N2A 2µM HBCD
YARS2	tyrosyl-tRNA synthetase 2, mitochondrial	51067	70120	287924	Cytoplasm	enzyme			70120	--	ENSMUSG00000022792	ENSMUSG00000022792	--	0.716	7.08E-04	9.84E-03	N2A 2µM HBCD
ATP5G1	ATP synthase, H+ transporting, mitochondrial Fo complex, subunit C1 (subunit 9)	516	100041835|11951	29754	Cytoplasm	transporter			--	--	ENSMUSG00000006057	ENSMUSG00000006057	--	0.633	7.09E-04	9.84E-03	N2A 2µM HBCD
KCNK7	potassium channel, two pore domain subfamily K, member 7	10089	16530	499303	Plasma Membrane	ion channel			--	ENSMUSG00000024936	ENSMUSG00000024936	ENSMUSG00000024936	ENSMUSG00000024936	0.897	7.09E-04	9.84E-03	N2A 2µM HBCD
NAB2	NGFI-A binding protein 2 (EGR1 binding protein 2)	4665	17937	314910	Nucleus	transcription regulator			--	ENSMUSG00000025402	ENSMUSG00000025402	ENSMUSG00000025402	ENSMUSG00000025402	-1.240	7.13E-04	9.88E-03	N2A 2µM HBCD
MNAT1	MNAT CDK-activating kinase assembly factor 1	4331	17420	266713	Nucleus	other			--	ENSMUSG00000021103	ENSMUSG00000021103	ENSMUSG00000021103	ENSMUSG00000021103	-0.725	7.17E-04	9.92E-03	N2A 2µM HBCD
TCEA1	transcription elongation factor A (SII), 1	6917	21399	362479|498453	Nucleus	transcription regulator			--	--	ENSMUSG00000033813	--	--	-0.546	7.17E-04	9.92E-03	N2A 2µM HBCD
DDOST	dolichyl-diphosphooligosaccharide--protein glycosyltransferase subunit (non-catalytic)	1650	13200	313648	Cytoplasm	enzyme			--	ENSMUSG00000028757	ENSMUSG00000028757	ENSMUSG00000028757	ENSMUSG00000028757	0.603	7.25E-04	1.00E-02	N2A 2µM HBCD
DNAJC12	DnaJ (Hsp40) homolog, subfamily C, member 12	56521	30045	619393	Other	other			--	ENSMUSG00000036764	ENSMUSG00000036764	ENSMUSG00000036764	ENSMUSG00000036764	-0.812	7.27E-04	1.00E-02	N2A 2µM HBCD
CHMP2A	charged multivesicular body protein 2A	27243	68953	365191	Cytoplasm	other			--	ENSMUSG00000033916	ENSMUSG00000033916	ENSMUSG00000033916	ENSMUSG00000033916	-0.562	7.39E-04	1.02E-02	N2A 2µM HBCD
C6orf89	chromosome 6 open reading frame 89	221477	80748	294311	Other	other			--	--	ENSMUSG00000052712	ENSMUSG00000052712	--	-0.943	7.41E-04	1.02E-02	N2A 2µM HBCD
SETDB1	SET domain, bifurcated 1	9869	84505	689883	Nucleus	enzyme			--	ENSMUSG00000015697	ENSMUSG00000015697	ENSMUSG00000015697	ENSMUSG00000015697	0.805	7.41E-04	1.02E-02	N2A 2µM HBCD
Alyref	Aly/REF export factor		21681		Nucleus	other			--	--	ENSMUSG00000025134	ENSMUSG00000025134	--	0.763	7.47E-04	1.02E-02	N2A 2µM HBCD
COL14A1	collagen, type XIV, alpha 1	7373	12818	314981	Extracellular Space	other		collagenase clostridium histolyticum	--	ENSMUSG00000022371	ENSMUSG00000022371	ENSMUSG00000022371	ENSMUSG00000022371	-1.062	7.50E-04	1.03E-02	N2A 2µM HBCD
GPATCH2L	G patch domain containing 2-like	55668	70373	314325	Other	other			--	ENSMUSG00000021254	ENSMUSG00000021254	ENSMUSG00000021254	ENSMUSG00000021254	-0.858	7.52E-04	1.03E-02	N2A 2µM HBCD
DHX9	DEAH (Asp-Glu-Ala-His) box helicase 9	1660	13211	304859	Nucleus	enzyme			--	--	ENSMUSG00000042699	ENSMUSG00000042699	--	1.011	7.63E-04	1.04E-02	N2A 2µM HBCD
PLEKHO2	pleckstrin homology domain containing, family O member 2	80301	102595	315764	Cytoplasm	other			--	--	ENSMUSG00000050721	ENSMUSG00000050721	--	-1.298	7.67E-04	1.05E-02	N2A 2µM HBCD
C18orf21	chromosome 18 open reading frame 21	83608	668459|68046	498830	Other	other			--	--	ENSMUSG00000024273	ENSMUSG00000024273	--	-0.659	7.68E-04	1.05E-02	N2A 2µM HBCD
ASPSCR1	alveolar soft part sarcoma chromosome region, candidate 1	79058	68938	691026	Cytoplasm	other			--	ENSMUSG00000025142	ENSMUSG00000025142	ENSMUSG00000025142	ENSMUSG00000025142	0.606	7.70E-04	1.05E-02	N2A 2µM HBCD
SDC3	syndecan 3	9672	20970	116673	Plasma Membrane	other			--	--	ENSMUSG00000025743	ENSMUSG00000025743	--	1.041	7.71E-04	1.05E-02	N2A 2µM HBCD
H1fnt	H1 histone family, member N, testis-specific		70069	500928	Nucleus	other			--	ENSMUSG00000048077	ENSMUSG00000048077	ENSMUSG00000048077	ENSMUSG00000048077	1.594	7.73E-04	1.05E-02	N2A 2µM HBCD
SNX14	sorting nexin 14	57231	244962		Other	transporter			--	ENSMUSG00000032422	ENSMUSG00000032422	ENSMUSG00000032422	ENSMUSG00000032422	-0.854	7.75E-04	1.05E-02	N2A 2µM HBCD
PTN	pleiotrophin	5764	19242	24924	Extracellular Space	growth factor			--	--	ENSMUSG00000029838	ENSMUSG00000029838	--	0.937	7.83E-04	1.06E-02	N2A 2µM HBCD
TP53INP2	tumor protein p53 inducible nuclear protein 2	58476	68728	362246	Nucleus	other			--	ENSMUSG00000038375	ENSMUSG00000038375	ENSMUSG00000038375	ENSMUSG00000038375	-0.608	7.90E-04	1.07E-02	N2A 2µM HBCD
EBF2	early B-cell factor 2	64641	13592	361060	Nucleus	other			--	ENSMUSG00000022053	ENSMUSG00000022053	ENSMUSG00000022053	ENSMUSG00000022053	1.316	7.92E-04	1.07E-02	N2A 2µM HBCD
TANC1	tetratricopeptide repeat, ankyrin repeat and coiled-coil containing 1	85461	66860	311055	Plasma Membrane	other			--	--	ENSMUSG00000035168	--	--	-0.596	7.96E-04	1.07E-02	N2A 2µM HBCD
RBM26	RNA binding motif protein 26	64062	74213	306137	Other	other			--	ENSMUSG00000022119	ENSMUSG00000022119	ENSMUSG00000022119	ENSMUSG00000022119	-0.691	7.97E-04	1.07E-02	N2A 2µM HBCD
H2-M5	histocompatibility 2, M region locus 5		240095	499400	Other	other			--	ENSMUSG00000024459	ENSMUSG00000024459	ENSMUSG00000024459	ENSMUSG00000024459	-0.713	7.99E-04	1.08E-02	N2A 2µM HBCD
EPS15L1	epidermal growth factor receptor pathway substrate 15-like 1	58513	13859	361120	Plasma Membrane	other			--	ENSMUSG00000006276	ENSMUSG00000006276	ENSMUSG00000006276	ENSMUSG00000006276	-0.698	8.00E-04	1.08E-02	N2A 2µM HBCD
Ppfia4	protein tyrosine phosphatase, receptor type, f polypeptide (PTPRF), interacting protein (liprin), alpha 4		68507	140592	Plasma Membrane	other			--	ENSMUSG00000026458	ENSMUSG00000026458	ENSMUSG00000026458	ENSMUSG00000026458	-1.025	8.03E-04	1.08E-02	N2A 2µM HBCD
THAP11	THAP domain containing 11	57215	59016	307806	Nucleus	other			--	ENSMUSG00000036442	ENSMUSG00000036442	ENSMUSG00000036442	ENSMUSG00000036442	0.758	8.06E-04	1.08E-02	N2A 2µM HBCD
EXOSC10	exosome component 10	5394	50912	313707	Nucleus	kinase			--	ENSMUSG00000017264	ENSMUSG00000017264	ENSMUSG00000017264	ENSMUSG00000017264	0.741	8.09E-04	1.09E-02	N2A 2µM HBCD
RAD52	RAD52 homolog (S. cerevisiae)	5893	19365	297561	Nucleus	other			--	--	ENSMUSG00000030166	ENSMUSG00000030166	--	-0.887	8.10E-04	1.09E-02	N2A 2µM HBCD
CRLF2	cytokine receptor-like factor 2	64109	57914	171499	Plasma Membrane	transmembrane receptor			--	ENSMUSG00000033467	ENSMUSG00000033467	ENSMUSG00000033467	ENSMUSG00000033467	-1.465	8.11E-04	1.09E-02	N2A 2µM HBCD
PPP3CA	protein phosphatase 3, catalytic subunit, alpha isozyme	5530	19055	24674	Cytoplasm	phosphatase		voclosporin, tacrolimus, pimecrolimus, cyclosporin A	--	ENSMUSG00000028161	ENSMUSG00000028161	ENSMUSG00000028161	ENSMUSG00000028161	-1.002	8.15E-04	1.09E-02	N2A 2µM HBCD
KRT31	keratin 31, type I	3881	71888|16660|16671	450228	Cytoplasm	other			--	--	ENSMUSG00000048981	ENSMUSG00000048981	--	2.378	8.18E-04	1.09E-02	N2A 2µM HBCD
CINP	cyclin-dependent kinase 2 interacting protein	51550	67236	299334	Nucleus	other			--	--	ENSMUSG00000021276	ENSMUSG00000021276	--	0.621	8.19E-04	1.09E-02	N2A 2µM HBCD
TMEM30A	transmembrane protein 30A	55754	69981	300857	Cytoplasm	other			--	ENSMUSG00000032328	ENSMUSG00000032328	ENSMUSG00000032328	ENSMUSG00000032328	-0.619	8.21E-04	1.09E-02	N2A 2µM HBCD
SLC10A3	solute carrier family 10, member 3	8273	214601	501665	Plasma Membrane	transporter			--	--	ENSMUSG00000032806	--	--	0.809	8.25E-04	1.10E-02	N2A 2µM HBCD
INCENP	inner centromere protein antigens 135/155kDa	3619	16319	293733	Nucleus	other			--	--	ENSMUSG00000024660	--	ENSMUSG00000024660	0.648	8.30E-04	1.10E-02	N2A 2µM HBCD
SLC7A5	solute carrier family 7 (amino acid transporter light chain, L system), member 5	8140	20539	50719	Plasma Membrane	transporter	diagnosis		--	ENSMUSG00000040010	ENSMUSG00000040010	ENSMUSG00000040010	ENSMUSG00000040010	-1.247	8.32E-04	1.11E-02	N2A 2µM HBCD
PTPN13	protein tyrosine phosphatase, non-receptor type 13 (APO-1/CD95 (Fas)-associated phosphatase)	5783	19249	498331	Cytoplasm	phosphatase			--	ENSMUSG00000034573	ENSMUSG00000034573	--	--	-1.278	8.33E-04	1.11E-02	N2A 2µM HBCD
BYSL	bystin-like	705	53414	359727	Nucleus	other			--	--	ENSMUSG00000023988	ENSMUSG00000023988	--	0.831	8.35E-04	1.11E-02	N2A 2µM HBCD
POLR1B	polymerase (RNA) I polypeptide B, 128kDa	84172	20017	83582	Nucleus	enzyme			--	--	ENSMUSG00000027395	--	--	1.169	8.42E-04	1.12E-02	N2A 2µM HBCD
TOE1	target of EGR1, member 1 (nuclear)	114034	68276	298443	Nucleus	other			--	ENSMUSG00000028688	ENSMUSG00000028688	ENSMUSG00000028688	ENSMUSG00000028688	0.715	8.51E-04	1.13E-02	N2A 2µM HBCD
Rbmxl1	RNA binding motif protein, X linked-like-1		19656	307779	Nucleus	other			--	ENSMUSG00000037070	ENSMUSG00000037070	ENSMUSG00000037070	ENSMUSG00000037070	0.827	8.53E-04	1.13E-02	N2A 2µM HBCD
SUMO2	small ubiquitin-like modifier 2	6613	170930	690244	Nucleus	enzyme			--	ENSMUSG00000020738	ENSMUSG00000020738	ENSMUSG00000020738	ENSMUSG00000020738	0.600	8.54E-04	1.13E-02	N2A 2µM HBCD
ODF1	outer dense fiber of sperm tails 1	4956	18285	24610	Cytoplasm	other			--	--	ENSMUSG00000061923	ENSMUSG00000061923	--	1.232	8.56E-04	1.13E-02	N2A 2µM HBCD
GNPTAB	N-acetylglucosamine-1-phosphate transferase, alpha and beta subunits	79158	432486	362865	Cytoplasm	enzyme			--	--	ENSMUSG00000035311	--	--	1.564	8.72E-04	1.15E-02	N2A 2µM HBCD
Ifi27	interferon, alpha-inducible protein 27		52668	170512	Cytoplasm	other			--	--	ENSMUSG00000064215	--	--	-0.572	8.75E-04	1.15E-02	N2A 2µM HBCD
SERTAD2	SERTA domain containing 2	9792	58172	498423	Cytoplasm	transcription regulator			--	ENSMUSG00000049800	ENSMUSG00000049800	ENSMUSG00000049800	ENSMUSG00000049800	-0.704	8.80E-04	1.15E-02	N2A 2µM HBCD
CSRP2	cysteine and glycine-rich protein 2	1466	13008	29317	Nucleus	other			--	--	ENSMUSG00000020186	--	--	-1.109	8.81E-04	1.15E-02	N2A 2µM HBCD
CEP78	centrosomal protein 78kDa	84131	208518	60347	Cytoplasm	other			--	ENSMUSG00000041491	ENSMUSG00000041491	ENSMUSG00000041491	ENSMUSG00000041491	-1.918	8.82E-04	1.15E-02	N2A 2µM HBCD
MARCH6	membrane-associated ring finger (C3HC4) 6, E3 ubiquitin protein ligase	10299	223455	294862	Cytoplasm	enzyme			--	--	ENSMUSG00000039100	--	--	-0.821	8.84E-04	1.16E-02	N2A 2µM HBCD
FEZ2	fasciculation and elongation protein zeta 2 (zygin II)	9637	225020	94269	Cytoplasm	other			--	ENSMUSG00000056121	ENSMUSG00000056121	ENSMUSG00000056121	ENSMUSG00000056121	-1.110	8.89E-04	1.16E-02	N2A 2µM HBCD
ACSM1	acyl-CoA synthetase medium-chain family member 1	116285	117147	361638	Cytoplasm	enzyme			--	--	ENSMUSG00000033533	ENSMUSG00000033533	--	3.058	8.92E-04	1.16E-02	N2A 2µM HBCD
POP1	processing of precursor 1, ribonuclease P/MRP subunit (S. cerevisiae)	10940	67724	315045	Nucleus	enzyme			--	ENSMUSG00000022325	ENSMUSG00000022325	ENSMUSG00000022325	ENSMUSG00000022325	1.082	8.95E-04	1.16E-02	N2A 2µM HBCD
WIPI1	WD repeat domain, phosphoinositide interacting 1	55062	52639	303630	Cytoplasm	other			--	ENSMUSG00000041895	ENSMUSG00000041895	ENSMUSG00000041895	ENSMUSG00000041895	-1.169	8.96E-04	1.16E-02	N2A 2µM HBCD
BCL10	B-cell CLL/lymphoma 10	8915	12042	83477	Cytoplasm	transcription regulator			--	ENSMUSG00000028191	ENSMUSG00000028191	ENSMUSG00000028191	ENSMUSG00000028191	-0.562	9.01E-04	1.17E-02	N2A 2µM HBCD
WIPI2	WD repeat domain, phosphoinositide interacting 2	26100	74781	288498	Cytoplasm	other			--	ENSMUSG00000029578	ENSMUSG00000029578	ENSMUSG00000029578	ENSMUSG00000029578	-0.721	9.01E-04	1.17E-02	N2A 2µM HBCD
INTS1	integrator complex subunit 1	26173	68510	288514	Nucleus	other			--	ENSMUSG00000029547	ENSMUSG00000029547	ENSMUSG00000029547	ENSMUSG00000029547	1.014	9.11E-04	1.18E-02	N2A 2µM HBCD
NHP2	NHP2 ribonucleoprotein	55651	52530	100910210	Nucleus	other			--	ENSMUSG00000001056	ENSMUSG00000001056	ENSMUSG00000001056	ENSMUSG00000001056	0.758	9.18E-04	1.19E-02	N2A 2µM HBCD
CRB2	crumbs family member 2	286204	241324	366031	Extracellular Space	other			--	ENSMUSG00000035403	ENSMUSG00000035403	ENSMUSG00000035403	ENSMUSG00000035403	1.307	9.29E-04	1.19E-02	N2A 2µM HBCD
NSA2	NSA2 ribosome biogenesis homolog (S. cerevisiae)	10412	59050	171456	Nucleus	other			--	ENSMUSG00000060739	ENSMUSG00000060739	ENSMUSG00000060739	ENSMUSG00000060739	-0.785	9.30E-04	1.19E-02	N2A 2µM HBCD
DNAJC9	DnaJ (Hsp40) homolog, subfamily C, member 9	23234	108671	364240	Nucleus	other			--	ENSMUSG00000021811	ENSMUSG00000021811	ENSMUSG00000021811	ENSMUSG00000021811	0.777	9.34E-04	1.20E-02	N2A 2µM HBCD
SEC11A	SEC11 homolog A (S. cerevisiae)	23478	56529	65166	Cytoplasm	peptidase			--	ENSMUSG00000025724	ENSMUSG00000025724	ENSMUSG00000025724	ENSMUSG00000025724	0.546	9.37E-04	1.20E-02	N2A 2µM HBCD
SGMS2	sphingomyelin synthase 2	166929	74442	310849	Plasma Membrane	enzyme			--	ENSMUSG00000050931	ENSMUSG00000050931	ENSMUSG00000050931	ENSMUSG00000050931	0.989	9.43E-04	1.21E-02	N2A 2µM HBCD
LIMD2	LIM domain containing 2	80774	67803	360646	Other	other	unspecified application		--	ENSMUSG00000040699	ENSMUSG00000040699	ENSMUSG00000040699	ENSMUSG00000040699	-0.942	9.46E-04	1.21E-02	N2A 2µM HBCD
SPTLC2	serine palmitoyltransferase, long chain base subunit 2	9517	20773	366697	Cytoplasm	enzyme			--	ENSMUSG00000021036	ENSMUSG00000021036	ENSMUSG00000021036	ENSMUSG00000021036	-0.873	9.48E-04	1.21E-02	N2A 2µM HBCD
BTBD1	BTB (POZ) domain containing 1	53339	83962	293060	Cytoplasm	other			--	ENSMUSG00000025103	ENSMUSG00000025103	ENSMUSG00000025103	ENSMUSG00000025103	-0.699	9.50E-04	1.21E-02	N2A 2µM HBCD
SEPN1	selenoprotein N, 1	57190	74777	362624	Cytoplasm	other			--	ENSMUSG00000050989	ENSMUSG00000050989	ENSMUSG00000050989	ENSMUSG00000050989	0.605	9.53E-04	1.21E-02	N2A 2µM HBCD
RBFOX2	RNA binding protein, fox-1 homolog (C. elegans) 2	23543	93686	362950	Nucleus	transcription regulator			--	ENSMUSG00000033565	ENSMUSG00000033565	ENSMUSG00000033565	ENSMUSG00000033565	-0.643	9.61E-04	1.22E-02	N2A 2µM HBCD
Ctla2a/Ctla2b	cytotoxic T lymphocyte-associated protein 2 alpha		13025|13024		Plasma Membrane	other			--	--	ENSMUSG00000044258	ENSMUSG00000044258	ENSMUSG00000044258	-1.706	9.73E-04	1.23E-02	N2A 2µM HBCD
HLX	H2.0-like homeobox	3142	15284	364069	Nucleus	transcription regulator			--	ENSMUSG00000039377	ENSMUSG00000039377	ENSMUSG00000039377	ENSMUSG00000039377	0.905	9.80E-04	1.24E-02	N2A 2µM HBCD
SLC25A12	solute carrier family 25 (aspartate/glutamate carrier), member 12	8604	78830		Cytoplasm	transporter			--	ENSMUSG00000027010	ENSMUSG00000027010	ENSMUSG00000027010	ENSMUSG00000027010	0.694	9.80E-04	1.24E-02	N2A 2µM HBCD
RAB28	RAB28, member RAS oncogene family	9364	100972	117049	Plasma Membrane	enzyme			--	ENSMUSG00000029128	ENSMUSG00000029128	ENSMUSG00000029128	ENSMUSG00000029128	-1.134	9.84E-04	1.24E-02	N2A 2µM HBCD
GLCE	glucuronic acid epimerase	26035	93683	363073	Cytoplasm	enzyme			--	ENSMUSG00000032252	ENSMUSG00000032252	ENSMUSG00000032252	ENSMUSG00000032252	-0.860	9.86E-04	1.24E-02	N2A 2µM HBCD
SNAPC5	small nuclear RNA activating complex, polypeptide 5, 19kDa	10302	330959	691501	Nucleus	transcription regulator			--	ENSMUSG00000032398	ENSMUSG00000032398	ENSMUSG00000032398	ENSMUSG00000032398	1.448	9.91E-04	1.25E-02	N2A 2µM HBCD
SLC2A6	solute carrier family 2 (facilitated glucose transporter), member 6	11182	227659		Plasma Membrane	transporter			--	ENSMUSG00000036067	ENSMUSG00000036067	ENSMUSG00000036067	ENSMUSG00000036067	-1.402	9.94E-04	1.25E-02	N2A 2µM HBCD
ACTG1	actin gamma 1	71	11465	287876	Cytoplasm	other	unspecified application		--	ENSMUSG00000062825	ENSMUSG00000062825	ENSMUSG00000062825	ENSMUSG00000062825	0.627	9.96E-04	1.25E-02	N2A 2µM HBCD
IFNL3	interferon, lambda 3	282617	330496|338374	100911249|685840	Extracellular Space	other	efficacy		--	--	ENSMUSG00000060747	ENSMUSG00000060747	--	2.413	1.00E-03	1.25E-02	N2A 2µM HBCD
PSMD8	proteasome (prosome, macropain) 26S subunit, non-ATPase, 8	5714	57296	292766	Cytoplasm	other			--	ENSMUSG00000030591	ENSMUSG00000030591	ENSMUSG00000030591	ENSMUSG00000030591	-0.550	1.00E-03	1.25E-02	N2A 2µM HBCD
ATXN2L	ataxin 2-like	11273	233871	361649	Nucleus	other			--	ENSMUSG00000032637	ENSMUSG00000032637	ENSMUSG00000032637	ENSMUSG00000032637	-0.747	1.01E-03	1.26E-02	N2A 2µM HBCD
FAM173A	family with sequence similarity 173, member A	65990	214917	287150	Other	other			--	ENSMUSG00000057411	ENSMUSG00000057411	ENSMUSG00000057411	ENSMUSG00000057411	-0.712	1.01E-03	1.26E-02	N2A 2µM HBCD
ROCK1	Rho-associated, coiled-coil containing protein kinase 1	6093	19877	81762	Cytoplasm	kinase			--	ENSMUSG00000024290	ENSMUSG00000024290	ENSMUSG00000024290	ENSMUSG00000024290	-0.932	1.01E-03	1.26E-02	N2A 2µM HBCD
TIMM17A	translocase of inner mitochondrial membrane 17 homolog A (yeast)	10440	636544|21854	54311	Cytoplasm	transporter			--	ENSMUSG00000062580	ENSMUSG00000062580	ENSMUSG00000062580	ENSMUSG00000062580	0.565	1.01E-03	1.26E-02	N2A 2µM HBCD
HDAC1	histone deacetylase 1	3065	433759	297893	Nucleus	transcription regulator	efficacy	tributyrin, belinostat, pyroxamide, mocetinostat, bortezomib/vorinostat, vorinostat, romidepsin	--	ENSMUSG00000028800	ENSMUSG00000028800	ENSMUSG00000028800	ENSMUSG00000028800	-0.710	1.03E-03	1.28E-02	N2A 2µM HBCD
PA2G4	proliferation-associated 2G4, 38kDa	5036	18813	288778	Nucleus	transcription regulator			--	ENSMUSG00000025364	ENSMUSG00000025364	ENSMUSG00000025364	ENSMUSG00000025364	0.760	1.03E-03	1.29E-02	N2A 2µM HBCD
QPCTL	glutaminyl-peptide cyclotransferase-like	54814	67369	292687	Cytoplasm	enzyme			--	ENSMUSG00000030407	ENSMUSG00000030407	ENSMUSG00000030407	ENSMUSG00000030407	2.121	1.03E-03	1.29E-02	N2A 2µM HBCD
SLC2A8	solute carrier family 2 (facilitated glucose transporter), member 8	29988	56017	85256	Plasma Membrane	transporter			--	ENSMUSG00000026791	ENSMUSG00000026791	ENSMUSG00000026791	ENSMUSG00000026791	-1.495	1.04E-03	1.29E-02	N2A 2µM HBCD
WBP2	WW domain binding protein 2	23558	22378	192645	Cytoplasm	other			--	ENSMUSG00000034341	ENSMUSG00000034341	ENSMUSG00000034341	ENSMUSG00000034341	-0.599	1.04E-03	1.29E-02	N2A 2µM HBCD
WDR12	WD repeat domain 12	55759	57750	363237	Cytoplasm	other			--	ENSMUSG00000026019	ENSMUSG00000026019	ENSMUSG00000026019	ENSMUSG00000026019	0.824	1.04E-03	1.29E-02	N2A 2µM HBCD
ANAPC16	anaphase promoting complex subunit 16	119504	52717	100360936	Nucleus	other			--	ENSMUSG00000020107	ENSMUSG00000020107	ENSMUSG00000020107	ENSMUSG00000020107	-0.893	1.05E-03	1.30E-02	N2A 2µM HBCD
EDEM3	ER degradation enhancer, mannosidase alpha-like 3	80267	66967	289085	Cytoplasm	enzyme			--	--	ENSMUSG00000043019	--	--	-0.933	1.05E-03	1.29E-02	N2A 2µM HBCD
MIEF2	mitochondrial elongation factor 2	125170	237781	497916	Cytoplasm	other			--	ENSMUSG00000018599	ENSMUSG00000018599	ENSMUSG00000018599	ENSMUSG00000018599	0.976	1.05E-03	1.30E-02	N2A 2µM HBCD
VIPAS39	VPS33B interacting protein, apical-basolateral polarity regulator, spe-39 homolog	63894	104799	681989	Plasma Membrane	other			--	ENSMUSG00000021038	ENSMUSG00000021038	ENSMUSG00000021038	ENSMUSG00000021038	1.492	1.05E-03	1.30E-02	N2A 2µM HBCD
PUSL1	pseudouridylate synthase-like 1	126789	433813	362681	Other	enzyme			--	ENSMUSG00000051557	ENSMUSG00000051557	ENSMUSG00000051557	ENSMUSG00000051557	0.895	1.06E-03	1.31E-02	N2A 2µM HBCD
UBE2W	ubiquitin-conjugating enzyme E2W (putative)	55284	66799	680426	Nucleus	enzyme			--	ENSMUSG00000025939	ENSMUSG00000025939	ENSMUSG00000025939	ENSMUSG00000025939	-0.724	1.06E-03	1.31E-02	N2A 2µM HBCD
BNC1	basonuclin 1	646	12173	365299	Nucleus	transcription regulator			--	--	ENSMUSG00000025105	ENSMUSG00000025105	--	2.611	1.07E-03	1.31E-02	N2A 2µM HBCD
ADH5	alcohol dehydrogenase 5 (class III), chi polypeptide	128	11532	100145871	Cytoplasm	enzyme			--	ENSMUSG00000028138	ENSMUSG00000028138	ENSMUSG00000028138	ENSMUSG00000028138	-0.539	1.07E-03	1.31E-02	N2A 2µM HBCD
C6orf62	chromosome 6 open reading frame 62	81688	79555		Other	other			--	--	ENSMUSG00000019132	--	--	0.915	1.07E-03	1.31E-02	N2A 2µM HBCD
SNRNP48	small nuclear ribonucleoprotein 48kDa (U11/U12)	154007	67797	291060	Nucleus	other			--	ENSMUSG00000021431	ENSMUSG00000021431	ENSMUSG00000021431	ENSMUSG00000021431	-0.717	1.07E-03	1.31E-02	N2A 2µM HBCD
WDR61	WD repeat domain 61	80349	66317	363064	Nucleus	other			--	ENSMUSG00000061559	ENSMUSG00000061559	ENSMUSG00000061559	ENSMUSG00000061559	0.610	1.07E-03	1.31E-02	N2A 2µM HBCD
CCAR1	cell division cycle and apoptosis regulator 1	55749	67500	361849	Nucleus	transcription regulator			--	ENSMUSG00000020074	ENSMUSG00000020074	ENSMUSG00000020074	ENSMUSG00000020074	-0.863	1.08E-03	1.32E-02	N2A 2µM HBCD
DGCR14	DiGeorge syndrome critical region gene 14	8220	27886	360741	Nucleus	other			--	ENSMUSG00000003527	ENSMUSG00000003527	ENSMUSG00000003527	ENSMUSG00000003527	0.580	1.08E-03	1.32E-02	N2A 2µM HBCD
MRPL47	mitochondrial ribosomal protein L47	57129	74600	294963	Cytoplasm	other			--	ENSMUSG00000037531	ENSMUSG00000037531	ENSMUSG00000037531	ENSMUSG00000037531	1.569	1.08E-03	1.32E-02	N2A 2µM HBCD
KIF1B	kinesin family member 1B	23095	16561	117548	Cytoplasm	transporter			--	--	ENSMUSG00000063077	--	ENSMUSG00000063077	1.002	1.09E-03	1.34E-02	N2A 2µM HBCD
ARL6IP4	ADP-ribosylation factor-like 6 interacting protein 4	51329	65105	288656	Nucleus	other			--	ENSMUSG00000029404	ENSMUSG00000029404	ENSMUSG00000029404	ENSMUSG00000029404	0.653	1.09E-03	1.33E-02	N2A 2µM HBCD
AGPAT4	1-acylglycerol-3-phosphate O-acyltransferase 4	56895	68262	170919	Cytoplasm	enzyme			--	--	ENSMUSG00000023827	ENSMUSG00000023827	--	-0.823	1.10E-03	1.34E-02	N2A 2µM HBCD
FBXO5	F-box protein 5	26271	67141	292263	Nucleus	enzyme			--	--	ENSMUSG00000019773	ENSMUSG00000019773	--	0.758	1.10E-03	1.34E-02	N2A 2µM HBCD
ACOT7	acyl-CoA thioesterase 7	11332	70025	26759	Cytoplasm	enzyme			--	--	ENSMUSG00000028937	ENSMUSG00000028937	--	0.742	1.10E-03	1.34E-02	N2A 2µM HBCD
ALDH18A1	aldehyde dehydrogenase 18 family, member A1	5832	56454	361755	Cytoplasm	kinase			--	ENSMUSG00000025007	ENSMUSG00000025007	ENSMUSG00000025007	ENSMUSG00000025007	-1.152	1.10E-03	1.34E-02	N2A 2µM HBCD
Snrpa (includes others)	small nuclear ribonucleoprotein polypeptide A		667350|100862206|53607		Nucleus	other			--	ENSMUSG00000061479	ENSMUSG00000061479	ENSMUSG00000061479	ENSMUSG00000061479	0.621	1.10E-03	1.34E-02	N2A 2µM HBCD
TSC2	tuberous sclerosis 2	7249	22084	24855	Cytoplasm	other			--	ENSMUSG00000002496	ENSMUSG00000002496	ENSMUSG00000002496	ENSMUSG00000002496	0.701	1.11E-03	1.34E-02	N2A 2µM HBCD
HEATR3	HEAT repeat containing 3	55027	234549	361375	Other	other			--	--	ENSMUSG00000031657	ENSMUSG00000031657	--	0.625	1.12E-03	1.35E-02	N2A 2µM HBCD
ABCF2	ATP-binding cassette, sub-family F (GCN20), member 2	10061	27407		Cytoplasm	transporter			--	ENSMUSG00000028953	ENSMUSG00000028953	ENSMUSG00000028953	ENSMUSG00000028953	0.735	1.13E-03	1.37E-02	N2A 2µM HBCD
GRIA2	glutamate receptor, ionotropic, AMPA 2	2891	14800	29627	Plasma Membrane	ion channel		talampanel, farampator, LY451395, tezampanel	--	ENSMUSG00000033981	ENSMUSG00000033981	ENSMUSG00000033981	ENSMUSG00000033981	-0.566	1.13E-03	1.37E-02	N2A 2µM HBCD
PSMC3IP	PSMC3 interacting protein	29893	19183	140938	Nucleus	transcription regulator			--	ENSMUSG00000019303	ENSMUSG00000019303	ENSMUSG00000019303	ENSMUSG00000019303	1.541	1.13E-03	1.37E-02	N2A 2µM HBCD
CPD	carboxypeptidase D	1362	12874	25306	Extracellular Space	peptidase			--	ENSMUSG00000020841	ENSMUSG00000020841	ENSMUSG00000020841	ENSMUSG00000020841	-0.892	1.14E-03	1.37E-02	N2A 2µM HBCD
RBM27	RNA binding motif protein 27	54439	225432	361317	Nucleus	other			--	--	ENSMUSG00000024491	--	ENSMUSG00000024491	0.733	1.16E-03	1.39E-02	N2A 2µM HBCD
ZNF277	zinc finger protein 277	11179	246196	298977	Nucleus	transcription regulator			--	ENSMUSG00000055917	ENSMUSG00000055917	ENSMUSG00000055917	ENSMUSG00000055917	-0.960	1.16E-03	1.39E-02	N2A 2µM HBCD
MORC2	MORC family CW-type zinc finger 2	22880	74522	289736	Nucleus	other			--	--	ENSMUSG00000034543	ENSMUSG00000034543	--	0.581	1.17E-03	1.41E-02	N2A 2µM HBCD
FAM189A1	family with sequence similarity 189, member A1	23359	70638	680344	Other	other			--	ENSMUSG00000030518	ENSMUSG00000030518	ENSMUSG00000030518	ENSMUSG00000030518	0.750	1.17E-03	1.41E-02	N2A 2µM HBCD
KLF6	Kruppel-like factor 6	1316	23849	58954	Nucleus	transcription regulator			--	ENSMUSG00000000078	ENSMUSG00000000078	ENSMUSG00000000078	ENSMUSG00000000078	-1.096	1.17E-03	1.40E-02	N2A 2µM HBCD
GSK3A	glycogen synthase kinase 3 alpha	2931	606496	50686	Nucleus	kinase			--	ENSMUSG00000057177	ENSMUSG00000057177	ENSMUSG00000057177	ENSMUSG00000057177	0.591	1.18E-03	1.41E-02	N2A 2µM HBCD
MVP	major vault protein	9961	78388	64681	Nucleus	other			--	ENSMUSG00000030681	ENSMUSG00000030681	ENSMUSG00000030681	ENSMUSG00000030681	-0.594	1.18E-03	1.41E-02	N2A 2µM HBCD
ARHGAP5	Rho GTPase activating protein 5	394	11855	299012	Cytoplasm	enzyme			--	ENSMUSG00000035133	ENSMUSG00000035133	ENSMUSG00000035133	ENSMUSG00000035133	-0.822	1.19E-03	1.42E-02	N2A 2µM HBCD
C9orf64	chromosome 9 open reading frame 64	84267	70153	361201	Other	other			--	ENSMUSG00000021550	ENSMUSG00000021550	ENSMUSG00000021550	ENSMUSG00000021550	0.829	1.19E-03	1.42E-02	N2A 2µM HBCD
OBSCN	obscurin, cytoskeletal calmodulin and titin-interacting RhoGEF	84033	380698	338458	Cytoplasm	kinase			--	--	ENSMUSG00000061462	--	--	1.267	1.19E-03	1.42E-02	N2A 2µM HBCD
DNAJB9	DnaJ (Hsp40) homolog, subfamily B, member 9	4189	27362	24908	Nucleus	other			--	ENSMUSG00000014905	ENSMUSG00000014905	ENSMUSG00000014905	ENSMUSG00000014905	-0.978	1.21E-03	1.44E-02	N2A 2µM HBCD
TTC27	tetratricopeptide repeat domain 27	55622	74196	298782	Other	other			--	ENSMUSG00000024078	ENSMUSG00000024078	ENSMUSG00000024078	ENSMUSG00000024078	0.742	1.21E-03	1.44E-02	N2A 2µM HBCD
UGP2	UDP-glucose pyrophosphorylase 2	7360	216558	289827	Cytoplasm	enzyme			--	--	ENSMUSG00000001891	ENSMUSG00000001891	--	1.173	1.22E-03	1.45E-02	N2A 2µM HBCD
SPATA6	spermatogenesis associated 6	54558	67946	171413	Other	other			--	ENSMUSG00000034401	ENSMUSG00000034401	ENSMUSG00000034401	ENSMUSG00000034401	-0.853	1.22E-03	1.44E-02	N2A 2µM HBCD
FANCE	Fanconi anemia, complementation group E	2178	72775	309643	Nucleus	other			--	ENSMUSG00000007570	ENSMUSG00000007570	ENSMUSG00000007570	ENSMUSG00000007570	0.721	1.23E-03	1.45E-02	N2A 2µM HBCD
PARK7	parkinson protein 7	11315	57320	117287	Nucleus	enzyme	diagnosis		--	ENSMUSG00000028964	ENSMUSG00000028964	ENSMUSG00000028964	ENSMUSG00000028964	0.557	1.24E-03	1.47E-02	N2A 2µM HBCD
PELI2	pellino E3 ubiquitin protein ligase family member 2	57161	93834	305835	Cytoplasm	other			--	ENSMUSG00000021846	ENSMUSG00000021846	ENSMUSG00000021846	ENSMUSG00000021846	-0.684	1.25E-03	1.47E-02	N2A 2µM HBCD
Afg3l1	AFG3-like AAA ATPase 1		114896	361436	Cytoplasm	peptidase			--	--	ENSMUSG00000031967	--	--	-0.746	1.26E-03	1.48E-02	N2A 2µM HBCD
ID1	inhibitor of DNA binding 1, dominant negative helix-loop-helix protein	3397	15901	25261	Nucleus	transcription regulator	disease progression		--	ENSMUSG00000042745	ENSMUSG00000042745	ENSMUSG00000042745	ENSMUSG00000042745	0.803	1.26E-03	1.49E-02	N2A 2µM HBCD
NEURL1B	neuralized E3 ubiquitin protein ligase 1B	54492	240055	303019	Other	other			--	ENSMUSG00000034413	ENSMUSG00000034413	ENSMUSG00000034413	ENSMUSG00000034413	0.576	1.28E-03	1.51E-02	N2A 2µM HBCD
Olfr168	olfactory receptor 168		258354	287970|100910999	Plasma Membrane	G-protein coupled receptor			--	ENSMUSG00000061361	ENSMUSG00000061361	ENSMUSG00000061361	ENSMUSG00000061361	-1.241	1.28E-03	1.51E-02	N2A 2µM HBCD
Onecut3	one cut domain, family member 3		246086	690827	Other	transcription regulator			--	ENSMUSG00000045518	ENSMUSG00000045518	ENSMUSG00000045518	ENSMUSG00000045518	2.088	1.28E-03	1.51E-02	N2A 2µM HBCD
KLF5	Kruppel-like factor 5 (intestinal)	688	12224	84410	Nucleus	transcription regulator			--	--	ENSMUSG00000005148	ENSMUSG00000005148	--	-0.763	1.29E-03	1.51E-02	N2A 2µM HBCD
CYP27B1	cytochrome P450, family 27, subfamily B, polypeptide 1	1594	13115	114700	Cytoplasm	enzyme			--	--	ENSMUSG00000006724	ENSMUSG00000006724	--	1.994	1.29E-03	1.52E-02	N2A 2µM HBCD
PDE3A	phosphodiesterase 3A, cGMP-inhibited	5139	54611	50678	Cytoplasm	enzyme		dyphylline, nitroglycerin, medorinone, aminophylline, anagrelide, enoximone, milrinone, cilostazol, dipyridamole, amrinone, tolbutamide, theophylline, pentoxifylline	--	ENSMUSG00000041741	ENSMUSG00000041741	ENSMUSG00000041741	ENSMUSG00000041741	1.235	1.30E-03	1.52E-02	N2A 2µM HBCD
AGPAT3	1-acylglycerol-3-phosphate O-acyltransferase 3	56894	28169	294324	Cytoplasm	enzyme			--	ENSMUSG00000001211	ENSMUSG00000001211	ENSMUSG00000001211	ENSMUSG00000001211	0.668	1.31E-03	1.53E-02	N2A 2µM HBCD
CEP85	centrosomal protein 85kDa	64793	70012	362622	Nucleus	other			--	ENSMUSG00000037443	ENSMUSG00000037443	ENSMUSG00000037443	ENSMUSG00000037443	-0.667	1.31E-03	1.53E-02	N2A 2µM HBCD
PRIM2	primase, DNA, polypeptide 2 (58kDa)	5558	19076	301323	Nucleus	enzyme		cytarabine/fludarabine phosphate, cyclophosphamide/fludarabine phosphate/rituximab, cytarabine/filgrastim/fludarabine phosphate, fludarabine phosphate/rituximab, dexamethasone/fludarabine phosphate/mitoxantrone, alemtuzumab/cyclophosphamide/fludarabine phosphate/rituximab, alemtuzumab/fludarabine phosphate, cytarabine/fludarabine phosphate/oxaliplatin/rituximab, cyclophosphamide/fludarabine phosp…	--	--	ENSMUSG00000026134	ENSMUSG00000026134	ENSMUSG00000026134	0.946	1.32E-03	1.54E-02	N2A 2µM HBCD
NOM1	nucleolar protein with MIF4G domain 1	64434	433864	682058	Nucleus	other			--	--	ENSMUSG00000001569	ENSMUSG00000001569	--	0.938	1.32E-03	1.54E-02	N2A 2µM HBCD
NDUFA8	NADH dehydrogenase (ubiquinone) 1 alpha subcomplex, 8, 19kDa	4702	68375	296658	Cytoplasm	enzyme			--	ENSMUSG00000026895	ENSMUSG00000026895	ENSMUSG00000026895	ENSMUSG00000026895	0.774	1.32E-03	1.54E-02	N2A 2µM HBCD
PRKAR2B	protein kinase, cAMP-dependent, regulatory, type II, beta	5577	19088	24679	Cytoplasm	kinase			--	--	ENSMUSG00000002997	--	--	-0.573	1.32E-03	1.54E-02	N2A 2µM HBCD
MEN1	multiple endocrine neoplasia I	4221	17283	29417	Nucleus	transcription regulator			--	ENSMUSG00000024947	ENSMUSG00000024947	--	--	0.652	1.33E-03	1.55E-02	N2A 2µM HBCD
ATE1	arginyltransferase 1	11101	11907	293526	Nucleus	enzyme			--	ENSMUSG00000030850	ENSMUSG00000030850	ENSMUSG00000030850	ENSMUSG00000030850	-0.699	1.33E-03	1.55E-02	N2A 2µM HBCD
CDC42EP4	CDC42 effector protein (Rho GTPase binding) 4	23580	56699	303653	Cytoplasm	other			--	ENSMUSG00000041598	ENSMUSG00000041598	ENSMUSG00000041598	ENSMUSG00000041598	-0.859	1.33E-03	1.55E-02	N2A 2µM HBCD
TSC1	tuberous sclerosis 1	7248	64930	60445	Cytoplasm	other			--	ENSMUSG00000026812	ENSMUSG00000026812	ENSMUSG00000026812	ENSMUSG00000026812	-2.329	1.33E-03	1.55E-02	N2A 2µM HBCD
HSPA2	heat shock 70kDa protein 2	3306	15512	60460	Cytoplasm	other			--	ENSMUSG00000059970	ENSMUSG00000059970	ENSMUSG00000059970	ENSMUSG00000059970	0.851	1.34E-03	1.56E-02	N2A 2µM HBCD
LZTS1	leucine zipper, putative tumor suppressor 1	11178	211134	266711	Nucleus	transcription regulator			--	ENSMUSG00000036306	ENSMUSG00000036306	ENSMUSG00000036306	ENSMUSG00000036306	1.478	1.34E-03	1.56E-02	N2A 2µM HBCD
MAP1LC3A	microtubule-associated protein 1 light chain 3 alpha	84557	66734	362245	Cytoplasm	other	efficacy		--	ENSMUSG00000027602	ENSMUSG00000027602	ENSMUSG00000027602	ENSMUSG00000027602	-0.731	1.35E-03	1.56E-02	N2A 2µM HBCD
PAWR	PRKC, apoptosis, WT1, regulator	5074	114774	64513	Nucleus	transcription regulator	prognosis		--	ENSMUSG00000035873	ENSMUSG00000035873	ENSMUSG00000035873	ENSMUSG00000035873	-1.267	1.36E-03	1.57E-02	N2A 2µM HBCD
PCTP	phosphatidylcholine transfer protein	58488	18559	29510	Cytoplasm	transporter			--	ENSMUSG00000020553	ENSMUSG00000020553	ENSMUSG00000020553	ENSMUSG00000020553	-0.948	1.36E-03	1.57E-02	N2A 2µM HBCD
ARPP19	cAMP-regulated phosphoprotein, 19kDa	10776	59046	60336	Cytoplasm	transporter			--	ENSMUSG00000007656	ENSMUSG00000007656	ENSMUSG00000007656	ENSMUSG00000007656	1.068	1.37E-03	1.58E-02	N2A 2µM HBCD
RBMX	RNA binding motif protein, X-linked	27316	19655	302855	Nucleus	other			--	ENSMUSG00000031134	ENSMUSG00000031134	ENSMUSG00000031134	ENSMUSG00000031134	0.921	1.37E-03	1.58E-02	N2A 2µM HBCD
SUPT6H	suppressor of Ty 6 homolog (S. cerevisiae)	6830	20926	303281	Nucleus	transcription regulator			--	ENSMUSG00000002052	ENSMUSG00000002052	ENSMUSG00000002052	ENSMUSG00000002052	0.648	1.37E-03	1.58E-02	N2A 2µM HBCD
LAMC1	laminin, gamma 1 (formerly LAMB2)	3915	226519	117036	Extracellular Space	other			--	ENSMUSG00000026478	ENSMUSG00000026478	ENSMUSG00000026478	ENSMUSG00000026478	-0.834	1.38E-03	1.58E-02	N2A 2µM HBCD
UCK2	uridine-cytidine kinase 2	7371	80914	304944	Cytoplasm	kinase	unspecified application		--	--	ENSMUSG00000026558	--	--	0.796	1.38E-03	1.58E-02	N2A 2µM HBCD
ZNF267	zinc finger protein 267	10308	241944	100359945	Nucleus	other			--	ENSMUSG00000033883	ENSMUSG00000033883	ENSMUSG00000033883	ENSMUSG00000033883	-0.621	1.38E-03	1.58E-02	N2A 2µM HBCD
PABPC4	poly(A) binding protein, cytoplasmic 4 (inducible form)	8761	230721	298510	Cytoplasm	translation regulator			--	--	ENSMUSG00000011257	--	ENSMUSG00000011257	0.553	1.39E-03	1.59E-02	N2A 2µM HBCD
ATL2	atlastin GTPase 2	64225	56298	298757	Cytoplasm	other			--	ENSMUSG00000059811	ENSMUSG00000059811	ENSMUSG00000059811	ENSMUSG00000059811	-0.559	1.39E-03	1.59E-02	N2A 2µM HBCD
IDH1	isocitrate dehydrogenase 1 (NADP+), soluble	3417	15926	24479	Cytoplasm	enzyme			--	ENSMUSG00000025950	ENSMUSG00000025950	ENSMUSG00000025950	ENSMUSG00000025950	-1.108	1.39E-03	1.58E-02	N2A 2µM HBCD
XPR1	xenotropic and polytropic retrovirus receptor 1	9213	19775	289424	Plasma Membrane	G-protein coupled receptor			--	ENSMUSG00000026469	ENSMUSG00000026469	ENSMUSG00000026469	ENSMUSG00000026469	-1.174	1.39E-03	1.59E-02	N2A 2µM HBCD
DNAJC1	DnaJ (Hsp40) homolog, subfamily C, member 1	64215	13418	100360412	Cytoplasm	other			--	ENSMUSG00000026740	ENSMUSG00000026740	ENSMUSG00000026740	ENSMUSG00000026740	-0.868	1.40E-03	1.59E-02	N2A 2µM HBCD
RFESD	Rieske (Fe-S) domain containing	317671	218341	361871	Other	other			--	ENSMUSG00000043190	ENSMUSG00000043190	ENSMUSG00000043190	ENSMUSG00000043190	-0.870	1.40E-03	1.60E-02	N2A 2µM HBCD
SDCBP2	syndecan binding protein (syntenin) 2	27111	228765	311532	Cytoplasm	other			--	ENSMUSG00000027456	ENSMUSG00000027456	ENSMUSG00000027456	ENSMUSG00000027456	0.890	1.40E-03	1.60E-02	N2A 2µM HBCD
HMOX1	heme oxygenase (decycling) 1	3162	15368	24451	Cytoplasm	enzyme	efficacy,safety,unspecified application	tin mesoporphyrin	--	--	ENSMUSG00000005413	ENSMUSG00000005413	--	-1.076	1.41E-03	1.60E-02	N2A 2µM HBCD
HDAC7	histone deacetylase 7	51564	56233	84582	Nucleus	transcription regulator		tributyrin, belinostat, pyroxamide, romidepsin	--	ENSMUSG00000022475	ENSMUSG00000022475	ENSMUSG00000022475	ENSMUSG00000022475	-1.088	1.41E-03	1.60E-02	N2A 2µM HBCD
SNRNP70	small nuclear ribonucleoprotein 70kDa (U1)	6625	20637	361574	Nucleus	other			--	ENSMUSG00000063511	ENSMUSG00000063511	ENSMUSG00000063511	ENSMUSG00000063511	0.690	1.41E-03	1.60E-02	N2A 2µM HBCD
TNFRSF9	tumor necrosis factor receptor superfamily, member 9	3604	21942	500590	Plasma Membrane	transmembrane receptor		urelumab	--	ENSMUSG00000028965	ENSMUSG00000028965	ENSMUSG00000028965	ENSMUSG00000028965	0.760	1.41E-03	1.60E-02	N2A 2µM HBCD
UBE2E2	ubiquitin-conjugating enzyme E2E 2	7325	218793	361013	Cytoplasm	enzyme			--	ENSMUSG00000058317	ENSMUSG00000058317	ENSMUSG00000058317	ENSMUSG00000058317	-0.750	1.41E-03	1.60E-02	N2A 2µM HBCD
PRPF38A	pre-mRNA processing factor 38A	84950	230596	298374	Nucleus	other			--	--	ENSMUSG00000063800	--	ENSMUSG00000063800	1.045	1.42E-03	1.61E-02	N2A 2µM HBCD
LIG1	ligase I, DNA, ATP-dependent	3978	16881	81513|100911727	Nucleus	enzyme			--	--	ENSMUSG00000056394	ENSMUSG00000056394	--	0.772	1.42E-03	1.60E-02	N2A 2µM HBCD
HCFC1R1	host cell factor C1 regulator 1 (XPO1 dependent)	54985	353502	287097	Nucleus	other			--	ENSMUSG00000023904	ENSMUSG00000023904	ENSMUSG00000023904	ENSMUSG00000023904	-0.787	1.42E-03	1.60E-02	N2A 2µM HBCD
GOT1	glutamic-oxaloacetic transaminase 1, soluble	2805	14718	24401	Cytoplasm	enzyme			--	--	ENSMUSG00000025190	--	--	-1.143	1.43E-03	1.61E-02	N2A 2µM HBCD
Cd59a	CD59a antigen		12509		Plasma Membrane	other			--	ENSMUSG00000032679	ENSMUSG00000032679	ENSMUSG00000032679	ENSMUSG00000032679	-1.050	1.45E-03	1.63E-02	N2A 2µM HBCD
DNAJB1	DnaJ (Hsp40) homolog, subfamily B, member 1	3337	81489	361384	Nucleus	other			--	ENSMUSG00000005483	ENSMUSG00000005483	ENSMUSG00000005483	ENSMUSG00000005483	1.080	1.45E-03	1.63E-02	N2A 2µM HBCD
NOP56	NOP56 ribonucleoprotein	10528	67134	362214	Nucleus	other			--	--	ENSMUSG00000027405	ENSMUSG00000027405	--	0.677	1.46E-03	1.64E-02	N2A 2µM HBCD
ELMOD3	ELMO/CED-12 domain containing 3	84173	232089	297342	Other	other			--	ENSMUSG00000056698	ENSMUSG00000056698	ENSMUSG00000056698	ENSMUSG00000056698	-0.937	1.46E-03	1.64E-02	N2A 2µM HBCD
AMD1	adenosylmethionine decarboxylase 1	262	100041585|11702	81640	Cytoplasm	enzyme			--	--	ENSMUSG00000063953	ENSMUSG00000063953	--	0.582	1.48E-03	1.65E-02	N2A 2µM HBCD
TMEM201	transmembrane protein 201	199953	230917	691426	Nucleus	other			--	ENSMUSG00000044700	ENSMUSG00000044700	ENSMUSG00000044700	ENSMUSG00000044700	1.131	1.48E-03	1.66E-02	N2A 2µM HBCD
USO1	USO1 vesicle transport factor	8615	56041	56042	Cytoplasm	transporter			--	ENSMUSG00000029407	ENSMUSG00000029407	ENSMUSG00000029407	ENSMUSG00000029407	-0.721	1.48E-03	1.65E-02	N2A 2µM HBCD
ARHGAP24	Rho GTPase activating protein 24	83478	231532	305156	Cytoplasm	other			--	ENSMUSG00000057315	ENSMUSG00000057315	ENSMUSG00000057315	ENSMUSG00000057315	-1.150	1.50E-03	1.68E-02	N2A 2µM HBCD
STAC2	SH3 and cysteine rich domain 2	342667	217154	363674	Other	other			--	ENSMUSG00000017400	ENSMUSG00000017400	ENSMUSG00000017400	ENSMUSG00000017400	-0.813	1.50E-03	1.68E-02	N2A 2µM HBCD
EFCAB14	EF-hand calcium binding domain 14	9813	230648	298425	Other	other			--	--	ENSMUSG00000034210	ENSMUSG00000034210	--	0.915	1.51E-03	1.68E-02	N2A 2µM HBCD
PDIK1L	PDLIM1 interacting kinase 1 like	149420	230809	313609	Nucleus	kinase			--	ENSMUSG00000050890	ENSMUSG00000050890	ENSMUSG00000050890	ENSMUSG00000050890	1.022	1.52E-03	1.69E-02	N2A 2µM HBCD
SMEK2	SMEK homolog 2, suppressor of mek1 (Dictyostelium)	57223	104570	360993	Nucleus	other			--	ENSMUSG00000020463	ENSMUSG00000020463	ENSMUSG00000020463	ENSMUSG00000020463	-0.670	1.52E-03	1.69E-02	N2A 2µM HBCD
TSEN34	TSEN34 tRNA splicing endonuclease subunit	79042	66078	100909510|292534	Nucleus	enzyme			--	--	ENSMUSG00000035585	--	--	0.751	1.52E-03	1.69E-02	N2A 2µM HBCD
ASAP2	ArfGAP with SH3 domain, ankyrin repeat and PH domain 2	8853	211914	362719	Nucleus	other			--	ENSMUSG00000052632	ENSMUSG00000052632	ENSMUSG00000052632	ENSMUSG00000052632	0.845	1.53E-03	1.70E-02	N2A 2µM HBCD
IFT80	intraflagellar transport 80	57560	68259	295106	Extracellular Space	other			--	ENSMUSG00000027778	ENSMUSG00000027778	ENSMUSG00000027778	ENSMUSG00000027778	-0.811	1.53E-03	1.70E-02	N2A 2µM HBCD
PRIM1	primase, DNA, polypeptide 1 (49kDa)	5557	19075		Nucleus	enzyme		cytarabine/fludarabine phosphate, cyclophosphamide/fludarabine phosphate/rituximab, cytarabine/filgrastim/fludarabine phosphate, fludarabine phosphate/rituximab, dexamethasone/fludarabine phosphate/mitoxantrone, alemtuzumab/cyclophosphamide/fludarabine phosphate/rituximab, alemtuzumab/fludarabine phosphate, cytarabine/fludarabine phosphate/oxaliplatin/rituximab, cyclophosphamide/fludarabine phosp…	--	ENSMUSG00000025395	ENSMUSG00000025395	ENSMUSG00000025395	ENSMUSG00000025395	1.003	1.53E-03	1.70E-02	N2A 2µM HBCD
TMED9	transmembrane emp24 protein transport domain containing 9	54732	67511	361207	Cytoplasm	transporter			--	ENSMUSG00000058569	ENSMUSG00000058569	ENSMUSG00000058569	ENSMUSG00000058569	-0.599	1.53E-03	1.70E-02	N2A 2µM HBCD
AUH	AU RNA binding protein/enoyl-CoA hydratase	549	11992	361215	Cytoplasm	enzyme			--	--	ENSMUSG00000021460	ENSMUSG00000021460	ENSMUSG00000021460	-0.595	1.54E-03	1.70E-02	N2A 2µM HBCD
DUSP4	dual specificity phosphatase 4	1846	319520	60587	Nucleus	phosphatase	diagnosis		--	ENSMUSG00000031530	ENSMUSG00000031530	ENSMUSG00000031530	ENSMUSG00000031530	-0.892	1.54E-03	1.71E-02	N2A 2µM HBCD
TRMT112	tRNA methyltransferase 11-2 homolog (S. cerevisiae)	51504	67674	293700	Cytoplasm	enzyme			--	ENSMUSG00000038812	ENSMUSG00000038812	ENSMUSG00000038812	ENSMUSG00000038812	0.597	1.54E-03	1.70E-02	N2A 2µM HBCD
EZR	ezrin	7430	22350	54319	Plasma Membrane	other	prognosis		--	ENSMUSG00000052397	ENSMUSG00000052397	ENSMUSG00000052397	ENSMUSG00000052397	0.923	1.55E-03	1.72E-02	N2A 2µM HBCD
OXTR	oxytocin receptor	5021	18430	25342	Plasma Membrane	G-protein coupled receptor		TT-235, OXT	--	--	ENSMUSG00000049112	ENSMUSG00000049112	ENSMUSG00000049112	1.737	1.56E-03	1.72E-02	N2A 2µM HBCD
WBSCR22	Williams Beuren syndrome chromosome region 22	114049	66138	368084	Nucleus	enzyme			--	ENSMUSG00000005378	ENSMUSG00000005378	ENSMUSG00000005378	ENSMUSG00000005378	0.740	1.56E-03	1.72E-02	N2A 2µM HBCD
ZNF317	zinc finger protein 317	57693	244713	500950	Nucleus	other			--	ENSMUSG00000057551	ENSMUSG00000057551	ENSMUSG00000057551	ENSMUSG00000057551	-0.833	1.56E-03	1.72E-02	N2A 2µM HBCD
COX10	COX10 heme A:farnesyltransferase cytochrome c oxidase assembly factor	1352	70383	691853	Cytoplasm	enzyme			--	--	ENSMUSG00000042148	ENSMUSG00000042148	--	2.014	1.57E-03	1.73E-02	N2A 2µM HBCD
DNAL4	dynein, axonemal, light chain 4	10126	54152	300078	Cytoplasm	enzyme			--	ENSMUSG00000022420	ENSMUSG00000022420	ENSMUSG00000022420	ENSMUSG00000022420	-0.645	1.57E-03	1.72E-02	N2A 2µM HBCD
GALK2	galactokinase 2	2585	69976	296117	Cytoplasm	kinase			--	ENSMUSG00000027207	ENSMUSG00000027207	ENSMUSG00000027207	ENSMUSG00000027207	0.781	1.57E-03	1.73E-02	N2A 2µM HBCD
PTPRA	protein tyrosine phosphatase, receptor type, A	5786	19262	25167	Plasma Membrane	phosphatase			--	ENSMUSG00000027303	ENSMUSG00000027303	ENSMUSG00000027303	ENSMUSG00000027303	0.821	1.57E-03	1.72E-02	N2A 2µM HBCD
DNPH1	2'-deoxynucleoside 5'-phosphate N-hydrolase 1	10591	381101	171047	Nucleus	other			--	--	ENSMUSG00000040658	--	ENSMUSG00000040658	0.699	1.58E-03	1.73E-02	N2A 2µM HBCD
KIAA1143	KIAA1143	57456	66202	301079	Other	other			--	ENSMUSG00000032551	ENSMUSG00000032551	ENSMUSG00000032551	ENSMUSG00000032551	-0.611	1.58E-03	1.74E-02	N2A 2µM HBCD
INTS3	integrator complex subunit 3	65123	229543	361988	Nucleus	other			--	ENSMUSG00000027933	ENSMUSG00000027933	ENSMUSG00000027933	ENSMUSG00000027933	0.649	1.59E-03	1.74E-02	N2A 2µM HBCD
NUP214	nucleoporin 214kDa	8021	227720	296634	Nucleus	transporter			--	ENSMUSG00000001855	ENSMUSG00000001855	ENSMUSG00000001855	ENSMUSG00000001855	0.794	1.60E-03	1.75E-02	N2A 2µM HBCD
USP40	ubiquitin specific peptidase 40	55230	227334	316599	Other	peptidase			--	ENSMUSG00000005501	ENSMUSG00000005501	ENSMUSG00000005501	ENSMUSG00000005501	1.059	1.60E-03	1.75E-02	N2A 2µM HBCD
P2RX7	purinergic receptor P2X, ligand gated ion channel, 7	5027	18439		Plasma Membrane	ion channel	diagnosis		--	--	ENSMUSG00000029468	ENSMUSG00000029468	--	-0.924	1.61E-03	1.76E-02	N2A 2µM HBCD
CCDC181	coiled-coil domain containing 181	57821	74895	360867	Nucleus	other			--	ENSMUSG00000026578	ENSMUSG00000026578	ENSMUSG00000026578	ENSMUSG00000026578	-1.066	1.61E-03	1.76E-02	N2A 2µM HBCD
DERA	deoxyribose-phosphate aldolase (putative)	51071	232449	690945	Cytoplasm	enzyme			--	ENSMUSG00000030225	ENSMUSG00000030225	ENSMUSG00000030225	ENSMUSG00000030225	0.909	1.61E-03	1.75E-02	N2A 2µM HBCD
SPAG4	sperm associated antigen 4	6676	245865	100911109|83623	Cytoplasm	other			--	ENSMUSG00000038180	ENSMUSG00000038180	ENSMUSG00000038180	ENSMUSG00000038180	-0.875	1.61E-03	1.76E-02	N2A 2µM HBCD
HSPA12A	heat shock 70kDa protein 12A	259217	73442	307997	Cytoplasm	other			--	ENSMUSG00000025092	ENSMUSG00000025092	ENSMUSG00000025092	ENSMUSG00000025092	0.708	1.62E-03	1.77E-02	N2A 2µM HBCD
IKBIP	IKBKB interacting protein	121457	67454	314730	Cytoplasm	other			--	--	ENSMUSG00000019975	--	--	-0.707	1.62E-03	1.76E-02	N2A 2µM HBCD
SEMA3A	sema domain, immunoglobulin domain (Ig), short basic domain, secreted, (semaphorin) 3A	10371	20346	29751	Extracellular Space	other			--	ENSMUSG00000028883	ENSMUSG00000028883	ENSMUSG00000028883	ENSMUSG00000028883	0.971	1.63E-03	1.77E-02	N2A 2µM HBCD
PI4K2B	phosphatidylinositol 4-kinase type 2 beta	55300	67073	305419	Cytoplasm	kinase			--	ENSMUSG00000029186	ENSMUSG00000029186	ENSMUSG00000029186	ENSMUSG00000029186	-0.590	1.64E-03	1.78E-02	N2A 2µM HBCD
SLC9A5	solute carrier family 9, subfamily A (NHE5, cation proton antiporter 5), member 5	6553	277973	192215	Plasma Membrane	transporter			--	--	ENSMUSG00000014786	--	--	1.063	1.64E-03	1.78E-02	N2A 2µM HBCD
LRP4	low density lipoprotein receptor-related protein 4	4038	228357	83469	Extracellular Space	other			--	--	ENSMUSG00000027253	ENSMUSG00000027253	--	2.144	1.65E-03	1.79E-02	N2A 2µM HBCD
CCM2	cerebral cavernous malformation 2	83605	216527	305505	Cytoplasm	other			--	ENSMUSG00000000378	ENSMUSG00000000378	ENSMUSG00000000378	ENSMUSG00000000378	-0.613	1.65E-03	1.79E-02	N2A 2µM HBCD
PRKAR1A	protein kinase, cAMP-dependent, regulatory, type I, alpha	5573	19084	25725	Cytoplasm	kinase			--	ENSMUSG00000020612	ENSMUSG00000020612	ENSMUSG00000020612	ENSMUSG00000020612	-1.085	1.65E-03	1.79E-02	N2A 2µM HBCD
UVRAG	UV radiation resistance associated	7405	78610	308846	Nucleus	other			--	ENSMUSG00000035354	ENSMUSG00000035354	ENSMUSG00000035354	ENSMUSG00000035354	-0.850	1.65E-03	1.79E-02	N2A 2µM HBCD
ZDHHC8	zinc finger, DHHC-type containing 8	29801	27801	303796	Cytoplasm	enzyme			--	ENSMUSG00000060166	ENSMUSG00000060166	ENSMUSG00000060166	ENSMUSG00000060166	0.780	1.65E-03	1.79E-02	N2A 2µM HBCD
CNOT8	CCR4-NOT transcription complex, subunit 8	9337	69125	363603	Nucleus	transcription regulator			--	ENSMUSG00000020515	ENSMUSG00000020515	ENSMUSG00000020515	ENSMUSG00000020515	0.541	1.66E-03	1.79E-02	N2A 2µM HBCD
HSP90AB1	heat shock protein 90kDa alpha (cytosolic), class B member 1	3326	15516	301252	Cytoplasm	enzyme		alvespimycin, retaspimycin, cisplatin	--	--	ENSMUSG00000023944	--	--	0.746	1.66E-03	1.79E-02	N2A 2µM HBCD
AIFM1	apoptosis-inducing factor, mitochondrion-associated, 1	9131	26926	83533	Cytoplasm	enzyme			--	ENSMUSG00000036932	ENSMUSG00000036932	ENSMUSG00000036932	ENSMUSG00000036932	0.867	1.67E-03	1.79E-02	N2A 2µM HBCD
PTPRG	protein tyrosine phosphatase, receptor type, G	5793	19270	171357	Plasma Membrane	phosphatase	safety		--	ENSMUSG00000021745	ENSMUSG00000021745	ENSMUSG00000021745	ENSMUSG00000021745	-0.755	1.67E-03	1.79E-02	N2A 2µM HBCD
RBCK1	RanBP-type and C3HC4-type zinc finger containing 1	10616	24105	60383	Cytoplasm	transcription regulator			--	ENSMUSG00000027466	ENSMUSG00000027466	ENSMUSG00000027466	ENSMUSG00000027466	0.470	1.67E-03	1.79E-02	N2A 2µM HBCD
TMEM160	transmembrane protein 160	54958	69094	292654	Cytoplasm	other			--	ENSMUSG00000019158	ENSMUSG00000019158	ENSMUSG00000019158	ENSMUSG00000019158	-0.530	1.67E-03	1.79E-02	N2A 2µM HBCD
ADRA1B	adrenoceptor alpha 1B	147	11548	24173	Plasma Membrane	G-protein coupled receptor		paliperidone, risperidone, antazoline/naphazoline, acetaminophen/clemastine/pseudoephedrine, articaine/epinephrine, bupivacaine/epinephrine, caffeine/ergotamine, acetaminophen/dexbrompheniramine/pseudoephedrine, dapiprazole, dexbrompheniramine/pseudoephedrine, chlorpheniramine/ibuprofen/pseudoephedrine, dipivefrin, cetirizine/pseudoephedrine, iloperidone, asenapine, epinephrine/prilocaine, epinep…	--	--	ENSMUSG00000050541	ENSMUSG00000050541	--	2.655	1.68E-03	1.79E-02	N2A 2µM HBCD
SLC9A3	solute carrier family 9, subfamily A (NHE3, cation proton antiporter 3), member 3	6550	105243	24784	Plasma Membrane	ion channel	unspecified application		--	ENSMUSG00000036123	ENSMUSG00000036123	ENSMUSG00000036123	ENSMUSG00000036123	-1.176	1.68E-03	1.79E-02	N2A 2µM HBCD
STAT3	signal transducer and activator of transcription 3 (acute-phase response factor)	6774	20848	25125	Nucleus	transcription regulator	diagnosis,efficacy,prognosis,response to therapy		--	ENSMUSG00000004040	ENSMUSG00000004040	ENSMUSG00000004040	ENSMUSG00000004040	-0.753	1.68E-03	1.79E-02	N2A 2µM HBCD
KDM7A	lysine (K)-specific demethylase 7A	80853	338523	684297	Nucleus	enzyme			--	--	ENSMUSG00000042599	--	ENSMUSG00000042599	-0.655	1.69E-03	1.80E-02	N2A 2µM HBCD
ANKRD28	ankyrin repeat domain 28	23243	105522	306264	Cytoplasm	other			--	ENSMUSG00000014496	ENSMUSG00000014496	ENSMUSG00000014496	ENSMUSG00000014496	-0.715	1.69E-03	1.80E-02	N2A 2µM HBCD
TBC1D10B	TBC1 domain family, member 10B	26000	68449	365372	Plasma Membrane	enzyme			--	--	ENSMUSG00000042492	--	ENSMUSG00000042492	0.652	1.70E-03	1.81E-02	N2A 2µM HBCD
ABCC10	ATP-binding cassette, sub-family C (CFTR/MRP), member 10	89845	224814	316231	Plasma Membrane	transporter			--	ENSMUSG00000032842	ENSMUSG00000032842	ENSMUSG00000032842	ENSMUSG00000032842	-0.654	1.70E-03	1.81E-02	N2A 2µM HBCD
ST6GAL1	ST6 beta-galactosamide alpha-2,6-sialyltranferase 1	6480	20440	25197	Cytoplasm	enzyme			--	ENSMUSG00000022885	ENSMUSG00000022885	ENSMUSG00000022885	ENSMUSG00000022885	-1.378	1.70E-03	1.81E-02	N2A 2µM HBCD
CAPRIN1	cell cycle associated protein 1	4076	53872	362173	Plasma Membrane	other			--	ENSMUSG00000027184	ENSMUSG00000027184	ENSMUSG00000027184	ENSMUSG00000027184	0.619	1.71E-03	1.81E-02	N2A 2µM HBCD
ENKD1	enkurin domain containing 1	84080	102124	291975	Cytoplasm	other			--	ENSMUSG00000013155	ENSMUSG00000013155	ENSMUSG00000013155	ENSMUSG00000013155	0.755	1.71E-03	1.81E-02	N2A 2µM HBCD
L3MBTL2	l(3)mbt-like 2 (Drosophila)	83746	214669	300320	Nucleus	transcription regulator			--	ENSMUSG00000022394	ENSMUSG00000022394	ENSMUSG00000022394	ENSMUSG00000022394	0.921	1.71E-03	1.81E-02	N2A 2µM HBCD
MTFR1L	mitochondrial fission regulator 1-like	56181	76824	298549	Other	other			--	ENSMUSG00000046671	ENSMUSG00000046671	ENSMUSG00000046671	ENSMUSG00000046671	0.605	1.71E-03	1.81E-02	N2A 2µM HBCD
IRAK1BP1	interleukin-1 receptor-associated kinase 1 binding protein 1	134728	65099	300862	Other	other			--	--	ENSMUSG00000032251	ENSMUSG00000032251	--	0.762	1.72E-03	1.82E-02	N2A 2µM HBCD
KCNN3	potassium channel, calcium activated intermediate/small conductance subfamily N alpha, member 3	3782	140493	54263	Plasma Membrane	ion channel	unspecified application		--	--	ENSMUSG00000000794	ENSMUSG00000000794	--	0.965	1.73E-03	1.83E-02	N2A 2µM HBCD
NCAM1	neural cell adhesion molecule 1	4684	17967	24586	Plasma Membrane	other	efficacy,prognosis	BB-10901	--	ENSMUSG00000039542	ENSMUSG00000039542	ENSMUSG00000039542	ENSMUSG00000039542	-0.708	1.73E-03	1.83E-02	N2A 2µM HBCD
TMEM59	transmembrane protein 59	9528	56374	100196907	Plasma Membrane	peptidase			--	ENSMUSG00000028618	ENSMUSG00000028618	ENSMUSG00000028618	ENSMUSG00000028618	-0.717	1.74E-03	1.83E-02	N2A 2µM HBCD
ADAR	adenosine deaminase, RNA-specific	103	56417	81635	Nucleus	enzyme			--	ENSMUSG00000027951	ENSMUSG00000027951	ENSMUSG00000027951	ENSMUSG00000027951	-0.794	1.75E-03	1.84E-02	N2A 2µM HBCD
EIF2S3	eukaryotic translation initiation factor 2, subunit 3 gamma, 52kDa	1968	26905	299027	Cytoplasm	translation regulator			--	ENSMUSG00000035150	ENSMUSG00000035150	ENSMUSG00000035150	ENSMUSG00000035150	0.622	1.75E-03	1.84E-02	N2A 2µM HBCD
DENND6A	DENN/MADD domain containing 6A	201627	211922	306229	Cytoplasm	other			--	ENSMUSG00000040818	ENSMUSG00000040818	ENSMUSG00000040818	ENSMUSG00000040818	-0.896	1.76E-03	1.85E-02	N2A 2µM HBCD
AKT2	v-akt murine thymoma viral oncogene homolog 2	208	11652	25233	Cytoplasm	kinase		enzastaurin	--	ENSMUSG00000004056	ENSMUSG00000004056	ENSMUSG00000004056	ENSMUSG00000004056	0.899	1.78E-03	1.87E-02	N2A 2µM HBCD
FMNL2	formin-like 2	114793	71409	499797	Cytoplasm	other			--	--	ENSMUSG00000036053	ENSMUSG00000036053	--	0.807	1.79E-03	1.87E-02	N2A 2µM HBCD
PSPH	phosphoserine phosphatase	5723	100678	304429	Cytoplasm	phosphatase	diagnosis		--	ENSMUSG00000029446	ENSMUSG00000029446	ENSMUSG00000029446	ENSMUSG00000029446	-1.630	1.79E-03	1.87E-02	N2A 2µM HBCD
REL	v-rel avian reticuloendotheliosis viral oncogene homolog	5966	19696	305584	Nucleus	transcription regulator			--	ENSMUSG00000020275	ENSMUSG00000020275	ENSMUSG00000020275	ENSMUSG00000020275	-1.185	1.81E-03	1.89E-02	N2A 2µM HBCD
SLC16A3	solute carrier family 16 (monocarboxylate transporter), member 3	9123	80879	80878	Plasma Membrane	transporter			--	ENSMUSG00000025161	ENSMUSG00000025161	ENSMUSG00000025161	ENSMUSG00000025161	0.889	1.81E-03	1.89E-02	N2A 2µM HBCD
TRAPPC3	trafficking protein particle complex 3	27095	27096	362599	Cytoplasm	other			--	ENSMUSG00000028847	ENSMUSG00000028847	ENSMUSG00000028847	ENSMUSG00000028847	0.780	1.81E-03	1.89E-02	N2A 2µM HBCD
ARL2	ADP-ribosylation factor-like 2	402	56327	65142	Cytoplasm	enzyme			--	ENSMUSG00000024944	ENSMUSG00000024944	ENSMUSG00000024944	ENSMUSG00000024944	-0.561	1.82E-03	1.90E-02	N2A 2µM HBCD
SUN2	Sad1 and UNC84 domain containing 2	25777	223697	315135	Nucleus	other			--	ENSMUSG00000042524	ENSMUSG00000042524	ENSMUSG00000042524	ENSMUSG00000042524	-0.508	1.83E-03	1.90E-02	N2A 2µM HBCD
TLK2	tousled-like kinase 2	11011	24086	303592	Cytoplasm	kinase			--	ENSMUSG00000020694	ENSMUSG00000020694	ENSMUSG00000020694	ENSMUSG00000020694	-0.677	1.83E-03	1.90E-02	N2A 2µM HBCD
GCC1	GRIP and coiled-coil domain containing 1	79571	74375	100361513	Cytoplasm	other			--	--	ENSMUSG00000029708	ENSMUSG00000029708	ENSMUSG00000029708	1.203	1.84E-03	1.91E-02	N2A 2µM HBCD
MRPS25	mitochondrial ribosomal protein S25	64432	64658	297459	Cytoplasm	other			--	ENSMUSG00000014551	ENSMUSG00000014551	ENSMUSG00000014551	ENSMUSG00000014551	0.705	1.84E-03	1.91E-02	N2A 2µM HBCD
TSG101	tumor susceptibility 101	7251	22088	292925	Cytoplasm	transcription regulator			--	ENSMUSG00000014402	ENSMUSG00000014402	ENSMUSG00000014402	ENSMUSG00000014402	0.698	1.84E-03	1.91E-02	N2A 2µM HBCD
DDX21	DEAD (Asp-Glu-Ala-Asp) box helicase 21	9188	56200	317399	Nucleus	enzyme			--	ENSMUSG00000020075	ENSMUSG00000020075	ENSMUSG00000020075	ENSMUSG00000020075	0.671	1.85E-03	1.91E-02	N2A 2µM HBCD
LITAF	lipopolysaccharide-induced TNF factor	9516	56722	65161	Nucleus	transcription regulator			--	ENSMUSG00000022500	ENSMUSG00000022500	ENSMUSG00000022500	ENSMUSG00000022500	-0.857	1.85E-03	1.91E-02	N2A 2µM HBCD
MCCC2	methylcrotonoyl-CoA carboxylase 2 (beta)	64087	78038	361884	Cytoplasm	enzyme			--	ENSMUSG00000021646	ENSMUSG00000021646	ENSMUSG00000021646	ENSMUSG00000021646	-1.223	1.85E-03	1.91E-02	N2A 2µM HBCD
ZKSCAN8	zinc finger with KRAB and SCAN domains 8	7745	93681	306974	Nucleus	transcription regulator			--	--	ENSMUSG00000063894	ENSMUSG00000063894	--	1.415	1.87E-03	1.92E-02	N2A 2µM HBCD
MKRN1	makorin ring finger protein 1	23608	54484		Other	enzyme			--	ENSMUSG00000029922	ENSMUSG00000029922	ENSMUSG00000029922	ENSMUSG00000029922	-0.738	1.87E-03	1.92E-02	N2A 2µM HBCD
SP3	Sp3 transcription factor	6670	20687	367846	Nucleus	transcription regulator			--	ENSMUSG00000027109	ENSMUSG00000027109	ENSMUSG00000027109	ENSMUSG00000027109	-0.610	1.87E-03	1.93E-02	N2A 2µM HBCD
TNNI1	troponin I type 1 (skeletal, slow)	7135	21952	29388	Cytoplasm	other			--	ENSMUSG00000026418	ENSMUSG00000026418	ENSMUSG00000026418	ENSMUSG00000026418	0.948	1.88E-03	1.93E-02	N2A 2µM HBCD
ATF5	activating transcription factor 5	22809	107503	282840	Nucleus	transcription regulator			--	--	ENSMUSG00000038539	ENSMUSG00000038539	--	-0.841	1.89E-03	1.94E-02	N2A 2µM HBCD
LRRC14	leucine rich repeat containing 14	9684	223664	500900	Other	other			--	ENSMUSG00000033728	ENSMUSG00000033728	ENSMUSG00000033728	ENSMUSG00000033728	0.560	1.89E-03	1.94E-02	N2A 2µM HBCD
TNFRSF4	tumor necrosis factor receptor superfamily, member 4	7293	22163	25572	Plasma Membrane	transmembrane receptor	diagnosis		--	ENSMUSG00000029075	ENSMUSG00000029075	ENSMUSG00000029075	ENSMUSG00000029075	0.899	1.90E-03	1.95E-02	N2A 2µM HBCD
ERMP1	endoplasmic reticulum metallopeptidase 1	79956	226090	373544	Cytoplasm	other			--	--	ENSMUSG00000046324	ENSMUSG00000046324	--	-0.902	1.91E-03	1.96E-02	N2A 2µM HBCD
FBXO42	F-box protein 42	54455	213499	362646	Other	other			--	ENSMUSG00000028920	ENSMUSG00000028920	ENSMUSG00000028920	ENSMUSG00000028920	1.368	1.93E-03	1.97E-02	N2A 2µM HBCD
STARD7	StAR-related lipid transfer (START) domain containing 7	56910	99138	296128	Other	other			--	ENSMUSG00000027367	ENSMUSG00000027367	ENSMUSG00000027367	ENSMUSG00000027367	0.778	1.93E-03	1.97E-02	N2A 2µM HBCD
DHX8	DEAH (Asp-Glu-Ala-His) box polypeptide 8	1659	217207	287727	Nucleus	enzyme			--	ENSMUSG00000034931	ENSMUSG00000034931	ENSMUSG00000034931	ENSMUSG00000034931	0.744	1.94E-03	1.98E-02	N2A 2µM HBCD
MZT2A	mitotic spindle organizing protein 2A	653784	72083	287929	Cytoplasm	other			--	ENSMUSG00000022671	ENSMUSG00000022671	ENSMUSG00000022671	ENSMUSG00000022671	0.773	1.94E-03	1.98E-02	N2A 2µM HBCD
MTMR9	myotubularin related protein 9	66036	210376	282584	Cytoplasm	phosphatase			--	ENSMUSG00000035078	ENSMUSG00000035078	ENSMUSG00000035078	ENSMUSG00000035078	-0.749	1.95E-03	1.98E-02	N2A 2µM HBCD
BCS1L	BC1 (ubiquinol-cytochrome c reductase) synthesis-like	617	66821	301514	Cytoplasm	other			--	--	ENSMUSG00000026172	ENSMUSG00000026172	--	0.594	1.96E-03	1.98E-02	N2A 2µM HBCD
AK1	adenylate kinase 1	203	11636	24183	Cytoplasm	kinase	unspecified application		--	ENSMUSG00000026817	ENSMUSG00000026817	ENSMUSG00000026817	ENSMUSG00000026817	0.676	1.96E-03	1.98E-02	N2A 2µM HBCD
C18orf54	chromosome 18 open reading frame 54	162681	269033		Extracellular Space	other			--	ENSMUSG00000044906	ENSMUSG00000044906	ENSMUSG00000044906	ENSMUSG00000044906	-1.227	1.96E-03	1.99E-02	N2A 2µM HBCD
C12orf43	chromosome 12 open reading frame 43	64897	72357	288704	Other	other			--	ENSMUSG00000029559	ENSMUSG00000029559	ENSMUSG00000029559	ENSMUSG00000029559	0.502	1.97E-03	1.99E-02	N2A 2µM HBCD
CTDP1	CTD (carboxy-terminal domain, RNA polymerase II, polypeptide A) phosphatase, subunit 1	9150	67655	291414	Nucleus	phosphatase			--	ENSMUSG00000033323	ENSMUSG00000033323	ENSMUSG00000033323	ENSMUSG00000033323	0.678	1.97E-03	1.99E-02	N2A 2µM HBCD
MON2	MON2 homolog (S. cerevisiae)	23041	67074	314894	Cytoplasm	other			--	--	ENSMUSG00000034602	--	--	-0.812	1.97E-03	1.99E-02	N2A 2µM HBCD
DNAJB4	DnaJ (Hsp40) homolog, subfamily B, member 4	11080	67035	295549	Nucleus	other			--	--	ENSMUSG00000028035	ENSMUSG00000028035	ENSMUSG00000028035	0.562	1.99E-03	2.00E-02	N2A 2µM HBCD
MED6	mediator complex subunit 6	10001	69792	299180	Nucleus	transcription regulator			--	ENSMUSG00000002679	ENSMUSG00000002679	ENSMUSG00000002679	ENSMUSG00000002679	0.755	1.99E-03	2.00E-02	N2A 2µM HBCD
CLTA	clathrin, light chain A	1211	12757	83800	Plasma Membrane	other			--	ENSMUSG00000028478	ENSMUSG00000028478	ENSMUSG00000028478	ENSMUSG00000028478	0.834	2.00E-03	2.01E-02	N2A 2µM HBCD
SEL1L3	sel-1 suppressor of lin-12-like 3 (C. elegans)	23231	231238	360945	Nucleus	other			--	--	ENSMUSG00000029189	ENSMUSG00000029189	ENSMUSG00000029189	-1.062	2.02E-03	2.02E-02	N2A 2µM HBCD
ELAVL4	ELAV like neuron-specific RNA binding protein 4	1996	15572	432358	Cytoplasm	other			--	ENSMUSG00000028546	ENSMUSG00000028546	ENSMUSG00000028546	ENSMUSG00000028546	-0.705	2.02E-03	2.02E-02	N2A 2µM HBCD
NUB1	negative regulator of ubiquitin-like proteins 1	51667	53312	296731	Nucleus	other			--	ENSMUSG00000028954	ENSMUSG00000028954	ENSMUSG00000028954	ENSMUSG00000028954	-0.998	2.02E-03	2.02E-02	N2A 2µM HBCD
SOX5	SRY (sex determining region Y)-box 5	6660	20678	140587	Nucleus	transcription regulator			--	ENSMUSG00000041540	ENSMUSG00000041540	ENSMUSG00000041540	ENSMUSG00000041540	1.439	2.02E-03	2.02E-02	N2A 2µM HBCD
DVL3	dishevelled segment polarity protein 3	1857	13544	303811	Cytoplasm	other			--	ENSMUSG00000003233	ENSMUSG00000003233	ENSMUSG00000003233	ENSMUSG00000003233	0.650	2.03E-03	2.03E-02	N2A 2µM HBCD
POLE3	polymerase (DNA directed), epsilon 3, accessory subunit	54107	59001	298098|100362333	Nucleus	enzyme		bortezomib/cladribine/rituximab, gemcitabine/paclitaxel, cladribine/cytarabine/daunorubicin, gemcitabine/oxaliplatin, gemcitabine/vinorelbine, docetaxel/gemcitabine, docetaxel/gemcitabine/vincristine, cladribine/cytarabine/filgrastim, capecitabine/gemcitabine, gemcitabine/oxaliplatin/paclitaxel, cladribine/cytarabine/filgrastim/mitoxantrone, cladribine/rituximab, capecitabine/docetaxel/gemcitabin…	--	--	ENSMUSG00000028394	--	--	0.990	2.03E-03	2.03E-02	N2A 2µM HBCD
C1orf116	chromosome 1 open reading frame 116	79098	212439	498222	Cytoplasm	other			--	ENSMUSG00000042510	ENSMUSG00000042510	ENSMUSG00000042510	ENSMUSG00000042510	-1.019	2.04E-03	2.03E-02	N2A 2µM HBCD
CAND2	cullin-associated and neddylation-dissociated 2 (putative)	23066	67088	192226	Nucleus	transcription regulator			--	ENSMUSG00000030319	ENSMUSG00000030319	ENSMUSG00000030319	ENSMUSG00000030319	0.563	2.04E-03	2.03E-02	N2A 2µM HBCD
EIF3L	eukaryotic translation initiation factor 3, subunit L	51386	223691		Cytoplasm	other			--	ENSMUSG00000033047	ENSMUSG00000033047	ENSMUSG00000033047	ENSMUSG00000033047	0.602	2.04E-03	2.03E-02	N2A 2µM HBCD
PLCB4	phospholipase C, beta 4	5332	18798	25031	Cytoplasm	enzyme			--	ENSMUSG00000039943	ENSMUSG00000039943	ENSMUSG00000039943	ENSMUSG00000039943	-0.727	2.04E-03	2.03E-02	N2A 2µM HBCD
Lincpint	long intergenic non-protein coding RNA, Trp53 induced transcript		232685		Other	other			--	--	ENSMUSG00000044471	ENSMUSG00000044471	ENSMUSG00000044471	1.153	2.05E-03	2.04E-02	N2A 2µM HBCD
TCF12	transcription factor 12	6938	21406	25720	Nucleus	transcription regulator			--	--	ENSMUSG00000032228	ENSMUSG00000032228	--	-0.649	2.05E-03	2.04E-02	N2A 2µM HBCD
Nisch	nischarin		64652		Cytoplasm	other			--	--	ENSMUSG00000021910	--	--	0.645	2.05E-03	2.04E-02	N2A 2µM HBCD
IQGAP1	IQ motif containing GTPase activating protein 1	8826	29875	361598	Cytoplasm	other			--	ENSMUSG00000030536	ENSMUSG00000030536	ENSMUSG00000030536	ENSMUSG00000030536	0.525	2.06E-03	2.04E-02	N2A 2µM HBCD
INPP5E	inositol polyphosphate-5-phosphatase, 72 kDa	56623	64436	114089	Cytoplasm	phosphatase			--	ENSMUSG00000026925	ENSMUSG00000026925	ENSMUSG00000026925	ENSMUSG00000026925	1.365	2.07E-03	2.06E-02	N2A 2µM HBCD
LONP1	lon peptidase 1, mitochondrial	9361	74142	170916	Cytoplasm	peptidase			--	ENSMUSG00000041168	ENSMUSG00000041168	ENSMUSG00000041168	ENSMUSG00000041168	-0.786	2.07E-03	2.06E-02	N2A 2µM HBCD
MED8	mediator complex subunit 8	112950	80509		Nucleus	other			--	--	ENSMUSG00000006392	ENSMUSG00000006392	--	0.617	2.08E-03	2.06E-02	N2A 2µM HBCD
CARD9	caspase recruitment domain family, member 9	64170	332579	64171	Cytoplasm	other	diagnosis		--	ENSMUSG00000026928	ENSMUSG00000026928	ENSMUSG00000026928	ENSMUSG00000026928	-0.523	2.08E-03	2.06E-02	N2A 2µM HBCD
DYM	dymeclin	54808	69190	291433	Cytoplasm	other			--	--	ENSMUSG00000035765	--	ENSMUSG00000035765	-0.804	2.09E-03	2.06E-02	N2A 2µM HBCD
PNPLA7	patatin-like phospholipase domain containing 7	375775	241274	246246	Cytoplasm	other			--	ENSMUSG00000036833	ENSMUSG00000036833	ENSMUSG00000036833	ENSMUSG00000036833	0.845	2.09E-03	2.07E-02	N2A 2µM HBCD
POLE	polymerase (DNA directed), epsilon, catalytic subunit	5426	18973	304573	Nucleus	enzyme		nelarabine, bortezomib/cladribine/rituximab, gemcitabine/paclitaxel, cladribine/cytarabine/daunorubicin, gemcitabine/oxaliplatin, gemcitabine/vinorelbine, docetaxel/gemcitabine, docetaxel/gemcitabine/vincristine, cladribine/cytarabine/filgrastim, clofarabine/cyclophosphamide/etoposide, capecitabine/gemcitabine, gemcitabine/oxaliplatin/paclitaxel, cladribine/cytarabine/filgrastim/mitoxantrone, clo…	--	ENSMUSG00000007080	ENSMUSG00000007080	ENSMUSG00000007080	ENSMUSG00000007080	0.841	2.09E-03	2.07E-02	N2A 2µM HBCD
SEPT11	septin 11	55752	52398	305227	Nucleus	other			--	--	ENSMUSG00000058013	ENSMUSG00000058013	--	-0.533	2.10E-03	2.07E-02	N2A 2µM HBCD
PHACTR2	phosphatase and actin regulator 2	9749	215789	308291	Other	other			--	--	ENSMUSG00000062866	ENSMUSG00000062866	--	-1.586	2.10E-03	2.07E-02	N2A 2µM HBCD
FAM73B	family with sequence similarity 73, member B	84895	108958	296623	Other	other			--	ENSMUSG00000026858	ENSMUSG00000026858	ENSMUSG00000026858	ENSMUSG00000026858	0.867	2.12E-03	2.08E-02	N2A 2µM HBCD
FGFRL1	fibroblast growth factor receptor-like 1	53834	116701	360903	Plasma Membrane	transmembrane receptor			--	ENSMUSG00000008090	ENSMUSG00000008090	ENSMUSG00000008090	ENSMUSG00000008090	0.984	2.12E-03	2.08E-02	N2A 2µM HBCD
E2F7	E2F transcription factor 7	144455	52679	314818	Nucleus	transcription regulator			--	--	ENSMUSG00000020185	ENSMUSG00000020185	ENSMUSG00000020185	0.631	2.13E-03	2.09E-02	N2A 2µM HBCD
BCDIN3D	BCDIN3 domain containing	144233	75284	363001	Cytoplasm	enzyme			--	ENSMUSG00000037525	ENSMUSG00000037525	ENSMUSG00000037525	ENSMUSG00000037525	-0.875	2.13E-03	2.09E-02	N2A 2µM HBCD
CA14	carbonic anhydrase XIV	23632	23831	791259	Plasma Membrane	enzyme		methazolamide, hydrochlorothiazide, acetazolamide, trichloromethiazide, chlorothiazide, chlorthalidone, benzthiazide, sulfacetamide, topiramate	--	ENSMUSG00000038526	ENSMUSG00000038526	ENSMUSG00000038526	ENSMUSG00000038526	0.812	2.14E-03	2.10E-02	N2A 2µM HBCD
Dgcr6	DiGeorge syndrome critical region gene 6		13353	303794	Other	other			--	ENSMUSG00000003531	ENSMUSG00000003531	ENSMUSG00000003531	ENSMUSG00000003531	-1.027	2.14E-03	2.10E-02	N2A 2µM HBCD
HYPK	huntingtin interacting protein K	25764	67693	311359	Cytoplasm	other			--	ENSMUSG00000027245	ENSMUSG00000027245	ENSMUSG00000027245	ENSMUSG00000027245	0.771	2.14E-03	2.10E-02	N2A 2µM HBCD
CCDC88A	coiled-coil domain containing 88A	55704	108686	305605	Cytoplasm	other			--	ENSMUSG00000032740	ENSMUSG00000032740	ENSMUSG00000032740	ENSMUSG00000032740	-0.862	2.15E-03	2.10E-02	N2A 2µM HBCD
NPAT	nuclear protein, ataxia-telangiectasia locus	4863	244879	315666	Nucleus	transcription regulator			--	ENSMUSG00000033054	ENSMUSG00000033054	ENSMUSG00000033054	ENSMUSG00000033054	0.714	2.16E-03	2.11E-02	N2A 2µM HBCD
SF3A3	splicing factor 3a, subunit 3, 60kDa	10946	75062	313583	Nucleus	other			--	ENSMUSG00000028902	ENSMUSG00000028902	ENSMUSG00000028902	ENSMUSG00000028902	0.639	2.16E-03	2.11E-02	N2A 2µM HBCD
OAZ2	ornithine decarboxylase antizyme 2	4947	18247	501454	Cytoplasm	other			--	--	ENSMUSG00000040652	--	ENSMUSG00000040652	-0.538	2.17E-03	2.12E-02	N2A 2µM HBCD
PIWIL1	piwi-like RNA-mediated gene silencing 1	9271	57749	363912	Cytoplasm	other			--	--	ENSMUSG00000029423	ENSMUSG00000029423	--	1.436	2.18E-03	2.12E-02	N2A 2µM HBCD
SELK	selenoprotein K	58515	80795	290549	Cytoplasm	other			--	ENSMUSG00000042682	ENSMUSG00000042682	ENSMUSG00000042682	ENSMUSG00000042682	-0.632	2.18E-03	2.12E-02	N2A 2µM HBCD
TARS	threonyl-tRNA synthetase	6897	110960	294810	Nucleus	enzyme			--	ENSMUSG00000022241	ENSMUSG00000022241	ENSMUSG00000022241	ENSMUSG00000022241	-0.656	2.18E-03	2.12E-02	N2A 2µM HBCD
GADD45A	growth arrest and DNA-damage-inducible, alpha	1647	13197	25112	Nucleus	other	efficacy		--	--	ENSMUSG00000036390	ENSMUSG00000036390	--	-1.222	2.19E-03	2.13E-02	N2A 2µM HBCD
BBX	bobby sox homolog (Drosophila)	56987	70508	303970	Nucleus	other			--	ENSMUSG00000022641	ENSMUSG00000022641	ENSMUSG00000022641	ENSMUSG00000022641	-0.640	2.22E-03	2.15E-02	N2A 2µM HBCD
DDT	D-dopachrome tautomerase	1652	13202	29318	Cytoplasm	enzyme			--	ENSMUSG00000001666	ENSMUSG00000001666	ENSMUSG00000001666	ENSMUSG00000001666	-0.561	2.22E-03	2.15E-02	N2A 2µM HBCD
ME1	malic enzyme 1, NADP(+)-dependent, cytosolic	4199	17436	24552	Cytoplasm	enzyme			--	ENSMUSG00000032418	ENSMUSG00000032418	ENSMUSG00000032418	ENSMUSG00000032418	-0.698	2.22E-03	2.15E-02	N2A 2µM HBCD
PNPLA6	patatin-like phospholipase domain containing 6	10908	50767	360753	Cytoplasm	other			--	ENSMUSG00000004565	ENSMUSG00000004565	ENSMUSG00000004565	ENSMUSG00000004565	0.563	2.25E-03	2.17E-02	N2A 2µM HBCD
ZSCAN22	zinc finger and SCAN domain containing 22	342945	232878	102553294	Nucleus	transcription regulator			--	ENSMUSG00000054715	ENSMUSG00000054715	ENSMUSG00000054715	ENSMUSG00000054715	1.081	2.25E-03	2.17E-02	N2A 2µM HBCD
MCM3AP	minichromosome maintenance complex component 3 associated protein	8888	54387	294339	Nucleus	other			--	--	ENSMUSG00000001150	ENSMUSG00000001150	--	0.927	2.26E-03	2.18E-02	N2A 2µM HBCD
Srsf5	serine/arginine-rich splicing factor 5		20384	29667	Nucleus	other			--	ENSMUSG00000021134	ENSMUSG00000021134	ENSMUSG00000021134	ENSMUSG00000021134	1.217	2.26E-03	2.18E-02	N2A 2µM HBCD
IMP4	IMP4, U3 small nucleolar ribonucleoprotein	92856	27993	316317	Nucleus	other			--	ENSMUSG00000026127	ENSMUSG00000026127	ENSMUSG00000026127	ENSMUSG00000026127	0.905	2.27E-03	2.19E-02	N2A 2µM HBCD
RAVER1	ribonucleoprotein, PTB-binding 1	125950	71766	298705	Nucleus	other			--	--	ENSMUSG00000010205	ENSMUSG00000010205	ENSMUSG00000010205	0.529	2.28E-03	2.19E-02	N2A 2µM HBCD
CDC34	cell division cycle 34	997	216150	299602	Nucleus	enzyme			--	ENSMUSG00000020307	ENSMUSG00000020307	ENSMUSG00000020307	ENSMUSG00000020307	0.945	2.28E-03	2.19E-02	N2A 2µM HBCD
DGAT2	diacylglycerol O-acyltransferase 2	84649	67800	252900	Cytoplasm	enzyme		omacor	--	ENSMUSG00000030747	ENSMUSG00000030747	ENSMUSG00000030747	ENSMUSG00000030747	-1.188	2.28E-03	2.19E-02	N2A 2µM HBCD
RBM42	RNA binding motif protein 42	79171	68035	361545	Other	other			--	ENSMUSG00000036733	ENSMUSG00000036733	ENSMUSG00000036733	ENSMUSG00000036733	0.693	2.28E-03	2.19E-02	N2A 2µM HBCD
C20orf24	chromosome 20 open reading frame 24	55969	67388	296315	Cytoplasm	other			--	ENSMUSG00000027637	ENSMUSG00000027637	ENSMUSG00000027637	ENSMUSG00000027637	0.505	2.29E-03	2.19E-02	N2A 2µM HBCD
RPGRIP1	retinitis pigmentosa GTPase regulator interacting protein 1	57096	77945	305850	Extracellular Space	other			--	ENSMUSG00000057132	ENSMUSG00000057132	ENSMUSG00000057132	ENSMUSG00000057132	1.052	2.29E-03	2.19E-02	N2A 2µM HBCD
Lrrfip2	leucine rich repeat (in FLII) interacting protein 2		71268	301035	Other	other			--	ENSMUSG00000032497	ENSMUSG00000032497	ENSMUSG00000032497	ENSMUSG00000032497	-0.735	2.32E-03	2.22E-02	N2A 2µM HBCD
PFN1	profilin 1	5216	18643	64303	Cytoplasm	other	unspecified application		--	ENSMUSG00000018293	ENSMUSG00000018293	ENSMUSG00000018293	ENSMUSG00000018293	0.960	2.32E-03	2.22E-02	N2A 2µM HBCD
RNASEH1	ribonuclease H1	246243	19819	298933	Nucleus	enzyme			--	ENSMUSG00000020630	ENSMUSG00000020630	ENSMUSG00000020630	ENSMUSG00000020630	1.458	2.32E-03	2.22E-02	N2A 2µM HBCD
FAM204A	family with sequence similarity 204, member A	63877	76539	308004	Other	other			--	--	ENSMUSG00000057858	ENSMUSG00000057858	--	-0.899	2.33E-03	2.22E-02	N2A 2µM HBCD
NRK	Nik related kinase	203447	27206	315907	Other	kinase			--	ENSMUSG00000052854	ENSMUSG00000052854	ENSMUSG00000052854	ENSMUSG00000052854	-1.073	2.33E-03	2.22E-02	N2A 2µM HBCD
NDUFS4	NADH dehydrogenase (ubiquinone) Fe-S protein 4, 18kDa (NADH-coenzyme Q reductase)	4724	17993	499529	Cytoplasm	enzyme			--	ENSMUSG00000021764	ENSMUSG00000021764	ENSMUSG00000021764	ENSMUSG00000021764	-0.731	2.34E-03	2.23E-02	N2A 2µM HBCD
PGPEP1	pyroglutamyl-peptidase I	54858	66522	290648	Cytoplasm	peptidase			--	ENSMUSG00000056204	ENSMUSG00000056204	ENSMUSG00000056204	ENSMUSG00000056204	0.919	2.34E-03	2.23E-02	N2A 2µM HBCD
ISPD	isoprenoid synthase domain containing	729920	75847	493574	Other	enzyme			--	ENSMUSG00000043153	ENSMUSG00000043153	ENSMUSG00000043153	ENSMUSG00000043153	-0.956	2.35E-03	2.23E-02	N2A 2µM HBCD
MEGF11	multiple EGF-like-domains 11	84465	214058	691517	Other	other			--	ENSMUSG00000036466	ENSMUSG00000036466	ENSMUSG00000036466	ENSMUSG00000036466	1.765	2.35E-03	2.23E-02	N2A 2µM HBCD
BCKDK	branched chain ketoacid dehydrogenase kinase	10295	12041	29603	Cytoplasm	kinase			--	ENSMUSG00000030802	ENSMUSG00000030802	ENSMUSG00000030802	ENSMUSG00000030802	0.667	2.36E-03	2.23E-02	N2A 2µM HBCD
DLG1	discs, large homolog 1 (Drosophila)	1739	13383	25252	Plasma Membrane	kinase			--	ENSMUSG00000022770	ENSMUSG00000022770	ENSMUSG00000022770	ENSMUSG00000022770	-0.638	2.36E-03	2.23E-02	N2A 2µM HBCD
HBS1L	HBS1-like translational GTPase	10767	56422	293408	Cytoplasm	translation regulator			--	--	ENSMUSG00000019977	--	--	-1.091	2.36E-03	2.23E-02	N2A 2µM HBCD
PPP1R8	protein phosphatase 1, regulatory subunit 8	5511	100336	313030	Nucleus	phosphatase			--	ENSMUSG00000028882	ENSMUSG00000028882	ENSMUSG00000028882	ENSMUSG00000028882	0.671	2.37E-03	2.24E-02	N2A 2µM HBCD
JAGN1	jagunal homolog 1 (Drosophila)	84522	67767	502872	Cytoplasm	other			--	ENSMUSG00000051256	ENSMUSG00000051256	ENSMUSG00000051256	ENSMUSG00000051256	-1.282	2.38E-03	2.24E-02	N2A 2µM HBCD
L1CAM	L1 cell adhesion molecule	3897	16728	50687	Plasma Membrane	other			--	ENSMUSG00000031391	ENSMUSG00000031391	ENSMUSG00000031391	ENSMUSG00000031391	-0.885	2.38E-03	2.25E-02	N2A 2µM HBCD
ATAD2	ATPase family, AAA domain containing 2	29028	70472	314993	Nucleus	enzyme			--	--	ENSMUSG00000022360	--	ENSMUSG00000022360	0.597	2.39E-03	2.25E-02	N2A 2µM HBCD
CENPV	centromere protein V	201161	73139	501702	Nucleus	other			--	ENSMUSG00000018509	ENSMUSG00000018509	ENSMUSG00000018509	ENSMUSG00000018509	0.592	2.39E-03	2.25E-02	N2A 2µM HBCD
SNRPD3	small nuclear ribonucleoprotein D3 polypeptide 18kDa	6634	67332	687711	Nucleus	other			--	ENSMUSG00000020180	ENSMUSG00000020180	ENSMUSG00000020180	ENSMUSG00000020180	0.616	2.39E-03	2.25E-02	N2A 2µM HBCD
TMC6	transmembrane channel-like 6	11322	217353		Cytoplasm	transporter			--	--	ENSMUSG00000025572	ENSMUSG00000025572	ENSMUSG00000025572	-0.715	2.40E-03	2.26E-02	N2A 2µM HBCD
NECAB1	N-terminal EF-hand calcium binding protein 1	64168	69352	64169	Cytoplasm	other			--	ENSMUSG00000040536	ENSMUSG00000040536	ENSMUSG00000040536	ENSMUSG00000040536	1.817	2.40E-03	2.25E-02	N2A 2µM HBCD
UNC50	unc-50 homolog (C. elegans)	25972	67387	192356	Cytoplasm	other			--	--	ENSMUSG00000026111	ENSMUSG00000026111	--	1.731	2.41E-03	2.27E-02	N2A 2µM HBCD
FBLIM1	filamin binding LIM protein 1	54751	74202	362650	Plasma Membrane	other			--	ENSMUSG00000006219	ENSMUSG00000006219	ENSMUSG00000006219	ENSMUSG00000006219	-1.124	2.41E-03	2.27E-02	N2A 2µM HBCD
Psg18 (includes others)	pregnancy specific glycoprotein 18		26438|243862|56868|72242|434540|26437|114871|114868|574429|26439|545925		Extracellular Space	other			--	ENSMUSG00000004542	ENSMUSG00000004542	ENSMUSG00000004542	ENSMUSG00000004542	0.608	2.42E-03	2.27E-02	N2A 2µM HBCD
PKP2	plakophilin 2	5318	67451	287925	Plasma Membrane	other			--	--	ENSMUSG00000041957	ENSMUSG00000041957	--	-0.573	2.43E-03	2.28E-02	N2A 2µM HBCD
NLN	neurolysin (metallopeptidase M3 family)	57486	75805	117041	Cytoplasm	peptidase			--	ENSMUSG00000021710	ENSMUSG00000021710	ENSMUSG00000021710	ENSMUSG00000021710	1.187	2.43E-03	2.27E-02	N2A 2µM HBCD
DNHD1	dynein heavy chain domain 1	144132	77505	690115	Cytoplasm	other			--	ENSMUSG00000030882	ENSMUSG00000030882	ENSMUSG00000030882	ENSMUSG00000030882	-1.036	2.45E-03	2.29E-02	N2A 2µM HBCD
FOXP4	forkhead box P4	116113	74123	363185	Nucleus	transcription regulator			--	ENSMUSG00000023991	ENSMUSG00000023991	ENSMUSG00000023991	ENSMUSG00000023991	0.982	2.45E-03	2.29E-02	N2A 2µM HBCD
PSMA1	proteasome (prosome, macropain) subunit, alpha type, 1	5682	26440	29668	Cytoplasm	peptidase			--	ENSMUSG00000030751	ENSMUSG00000030751	ENSMUSG00000030751	ENSMUSG00000030751	0.565	2.45E-03	2.29E-02	N2A 2µM HBCD
CHCHD3	coiled-coil-helix-coiled-coil-helix domain containing 3	54927	66075	296966	Cytoplasm	other			--	ENSMUSG00000053768	ENSMUSG00000053768	ENSMUSG00000053768	ENSMUSG00000053768	-0.760	2.46E-03	2.29E-02	N2A 2µM HBCD
ICMT	isoprenylcysteine carboxyl methyltransferase	23463	57295	170818	Cytoplasm	enzyme			--	ENSMUSG00000039662	ENSMUSG00000039662	ENSMUSG00000039662	ENSMUSG00000039662	0.545	2.47E-03	2.30E-02	N2A 2µM HBCD
OLFM1	olfactomedin 1	10439	56177	93667	Cytoplasm	other			--	ENSMUSG00000026833	ENSMUSG00000026833	ENSMUSG00000026833	ENSMUSG00000026833	0.754	2.47E-03	2.30E-02	N2A 2µM HBCD
TRPS1	trichorhinophalangeal syndrome I	7227	83925	299897	Nucleus	transcription regulator	diagnosis,prognosis		--	--	ENSMUSG00000038679	ENSMUSG00000038679	--	-0.653	2.48E-03	2.31E-02	N2A 2µM HBCD
PBK	PDZ binding kinase	55872	52033	290326	Cytoplasm	kinase			--	--	ENSMUSG00000022033	--	ENSMUSG00000022033	0.694	2.49E-03	2.31E-02	N2A 2µM HBCD
TXNL4A	thioredoxin-like 4A	10907	27366	100911462	Nucleus	enzyme			--	ENSMUSG00000024571	ENSMUSG00000024571	ENSMUSG00000024571	ENSMUSG00000024571	0.612	2.49E-03	2.31E-02	N2A 2µM HBCD
ZW10	zw10 kinetochore protein	9183	26951	363059	Nucleus	other			--	ENSMUSG00000032264	ENSMUSG00000032264	ENSMUSG00000032264	ENSMUSG00000032264	0.677	2.49E-03	2.31E-02	N2A 2µM HBCD
NDUFB9	NADH dehydrogenase (ubiquinone) 1 beta subcomplex, 9, 22kDa	4715	66218	299954	Cytoplasm	enzyme			--	ENSMUSG00000022354	ENSMUSG00000022354	ENSMUSG00000022354	ENSMUSG00000022354	-0.539	2.50E-03	2.32E-02	N2A 2µM HBCD
TLCD1	TLC domain containing 1	116238	68385	287472	Other	other			--	ENSMUSG00000019437	ENSMUSG00000019437	ENSMUSG00000019437	ENSMUSG00000019437	0.855	2.50E-03	2.32E-02	N2A 2µM HBCD
CLRN2	clarin 2	645104	624224	689515	Other	other			--	ENSMUSG00000049530	ENSMUSG00000049530	ENSMUSG00000049530	ENSMUSG00000049530	0.719	2.51E-03	2.32E-02	N2A 2µM HBCD
SMAP1	small ArfGAP 1	60682	98366	684800	Cytoplasm	other			--	ENSMUSG00000026155	ENSMUSG00000026155	ENSMUSG00000026155	ENSMUSG00000026155	-0.600	2.51E-03	2.32E-02	N2A 2µM HBCD
TEX13B	testis expressed 13B	56156	83555	680865	Other	other			--	ENSMUSG00000042386	ENSMUSG00000042386	ENSMUSG00000042386	ENSMUSG00000042386	0.685	2.51E-03	2.32E-02	N2A 2µM HBCD
CHAMP1	chromosome alignment maintaining phosphoprotein 1	283489	101994	306647	Nucleus	other			--	--	ENSMUSG00000047710	ENSMUSG00000047710	--	0.608	2.53E-03	2.33E-02	N2A 2µM HBCD
LZTS3	leucine zipper, putative tumor suppressor family member 3	9762	241638	280670	Cytoplasm	other			--	ENSMUSG00000037703	ENSMUSG00000037703	ENSMUSG00000037703	ENSMUSG00000037703	-0.561	2.53E-03	2.33E-02	N2A 2µM HBCD
LRRC59	leucine rich repeat containing 59	55379	98238	287633	Cytoplasm	other			--	--	ENSMUSG00000020869	ENSMUSG00000020869	--	0.536	2.54E-03	2.33E-02	N2A 2µM HBCD
DKK2	dickkopf WNT signaling pathway inhibitor 2	27123	56811	295445	Extracellular Space	other			--	ENSMUSG00000028031	ENSMUSG00000028031	ENSMUSG00000028031	ENSMUSG00000028031	0.870	2.54E-03	2.33E-02	N2A 2µM HBCD
MOSPD1	motile sperm domain containing 1	56180	70380	317312|686087	Other	other			--	ENSMUSG00000023074	ENSMUSG00000023074	ENSMUSG00000023074	ENSMUSG00000023074	-0.843	2.54E-03	2.33E-02	N2A 2µM HBCD
YIPF5	Yip1 domain family, member 5	81555	67180	361315	Cytoplasm	other			--	ENSMUSG00000024487	ENSMUSG00000024487	ENSMUSG00000024487	ENSMUSG00000024487	-0.606	2.54E-03	2.33E-02	N2A 2µM HBCD
AZIN2	antizyme inhibitor 2	113451	242669	366473	Cytoplasm	enzyme			--	--	ENSMUSG00000028789	ENSMUSG00000028789	--	-1.039	2.55E-03	2.34E-02	N2A 2µM HBCD
IGFLR1	IGF-like family receptor 1	79713	101883	499126	Plasma Membrane	other			--	--	ENSMUSG00000036826	ENSMUSG00000036826	--	0.660	2.55E-03	2.34E-02	N2A 2µM HBCD
TNFAIP2	tumor necrosis factor, alpha-induced protein 2	7127	21928	299339	Extracellular Space	other			--	ENSMUSG00000021281	ENSMUSG00000021281	ENSMUSG00000021281	ENSMUSG00000021281	-0.697	2.56E-03	2.34E-02	N2A 2µM HBCD
AGAP2	ArfGAP with GTPase domain, ankyrin repeat and PH domain 2	116986	216439	65218	Nucleus	enzyme			--	ENSMUSG00000025422	ENSMUSG00000025422	ENSMUSG00000025422	ENSMUSG00000025422	-0.703	2.57E-03	2.35E-02	N2A 2µM HBCD
FAM111A	family with sequence similarity 111, member A	63901	107373	499322	Nucleus	other			--	--	ENSMUSG00000024691	--	ENSMUSG00000024691	0.744	2.58E-03	2.35E-02	N2A 2µM HBCD
C1orf111	chromosome 1 open reading frame 111	284680	76925	498274	Other	other			--	ENSMUSG00000042800	ENSMUSG00000042800	ENSMUSG00000042800	ENSMUSG00000042800	0.913	2.58E-03	2.36E-02	N2A 2µM HBCD
SLK	STE20-like kinase	9748	20874	54308	Nucleus	kinase			--	ENSMUSG00000025060	ENSMUSG00000025060	ENSMUSG00000025060	ENSMUSG00000025060	-0.552	2.58E-03	2.35E-02	N2A 2µM HBCD
ZFAND6	zinc finger, AN1-type domain 6	54469	65098	293067	Other	other			--	ENSMUSG00000030629	ENSMUSG00000030629	ENSMUSG00000030629	ENSMUSG00000030629	-0.749	2.59E-03	2.36E-02	N2A 2µM HBCD
CDH8	cadherin 8, type 2	1006	12564	84408	Plasma Membrane	other			--	--	ENSMUSG00000036510	ENSMUSG00000036510	ENSMUSG00000036510	0.810	2.60E-03	2.37E-02	N2A 2µM HBCD
DDX10	DEAD (Asp-Glu-Ala-Asp) box polypeptide 10	1662	77591	300710	Nucleus	enzyme			--	ENSMUSG00000053289	ENSMUSG00000053289	ENSMUSG00000053289	ENSMUSG00000053289	0.678	2.62E-03	2.38E-02	N2A 2µM HBCD
ZNFX1	zinc finger, NFX1-type containing 1	57169	98999	296384	Nucleus	transcription regulator			--	ENSMUSG00000039501	ENSMUSG00000039501	ENSMUSG00000039501	ENSMUSG00000039501	0.819	2.62E-03	2.38E-02	N2A 2µM HBCD
ZSCAN29	zinc finger and SCAN domain containing 29	146050	99334	311353	Nucleus	other			--	ENSMUSG00000050619	ENSMUSG00000050619	--	--	1.110	2.63E-03	2.39E-02	N2A 2µM HBCD
CDC42BPG	CDC42 binding protein kinase gamma (DMPK-like)	55561	240505	293693	Cytoplasm	kinase			--	ENSMUSG00000024769	ENSMUSG00000024769	ENSMUSG00000024769	ENSMUSG00000024769	-1.028	2.65E-03	2.40E-02	N2A 2µM HBCD
Rhox2a (includes others)	reproductive homeobox 2A		75199|434764|434760|434766|100039913|622301|100039948|100040016		Nucleus	transcription regulator			--	--	ENSMUSG00000051827	--	ENSMUSG00000051827	-1.015	2.66E-03	2.41E-02	N2A 2µM HBCD
PCK2	phosphoenolpyruvate carboxykinase 2 (mitochondrial)	5106	74551	361042	Cytoplasm	kinase			--	ENSMUSG00000040618	ENSMUSG00000040618	ENSMUSG00000040618	ENSMUSG00000040618	-0.696	2.66E-03	2.41E-02	N2A 2µM HBCD
SLC4A7	solute carrier family 4, sodium bicarbonate cotransporter, member 7	9497	218756	117955	Plasma Membrane	transporter			--	--	ENSMUSG00000021733	--	--	-0.852	2.66E-03	2.41E-02	N2A 2µM HBCD
TMX3	thioredoxin-related transmembrane protein 3	54495	67988	682967	Cytoplasm	enzyme			--	ENSMUSG00000024614	ENSMUSG00000024614	ENSMUSG00000024614	ENSMUSG00000024614	-0.795	2.67E-03	2.41E-02	N2A 2µM HBCD
UBN1	ubinuclein 1	29855	170644	302935	Nucleus	transcription regulator			--	ENSMUSG00000039473	ENSMUSG00000039473	ENSMUSG00000039473	ENSMUSG00000039473	1.101	2.67E-03	2.42E-02	N2A 2µM HBCD
ARMC1	armadillo repeat containing 1	55156	74252	294948	Cytoplasm	other			--	ENSMUSG00000027599	ENSMUSG00000027599	ENSMUSG00000027599	ENSMUSG00000027599	0.751	2.68E-03	2.42E-02	N2A 2µM HBCD
FAM64A	family with sequence similarity 64, member A	54478	109212	360559	Nucleus	other			--	ENSMUSG00000020808	ENSMUSG00000020808	ENSMUSG00000020808	ENSMUSG00000020808	1.313	2.69E-03	2.42E-02	N2A 2µM HBCD
Tpm1	tropomyosin 1, alpha		22003	24851	Plasma Membrane	other			--	--	ENSMUSG00000032366	--	--	-0.937	2.69E-03	2.43E-02	N2A 2µM HBCD
ARPC5	actin related protein 2/3 complex, subunit 5, 16kDa	10092	67771	360854	Cytoplasm	other	unspecified application		--	ENSMUSG00000008475	ENSMUSG00000008475	ENSMUSG00000008475	ENSMUSG00000008475	-0.480	2.70E-03	2.43E-02	N2A 2µM HBCD
ACO1	aconitase 1, soluble	48	11428	50655	Cytoplasm	enzyme			--	ENSMUSG00000028405	ENSMUSG00000028405	ENSMUSG00000028405	ENSMUSG00000028405	0.695	2.71E-03	2.43E-02	N2A 2µM HBCD
MMACHC	methylmalonic aciduria (cobalamin deficiency) cblC type, with homocystinuria	25974	67096	313520	Cytoplasm	other			--	ENSMUSG00000028690	ENSMUSG00000028690	ENSMUSG00000028690	ENSMUSG00000028690	1.241	2.71E-03	2.44E-02	N2A 2µM HBCD
UEVLD	UEV and lactate/malate dehyrogenase domains	55293	54122	691172	Cytoplasm	enzyme			--	ENSMUSG00000043262	ENSMUSG00000043262	ENSMUSG00000043262	ENSMUSG00000043262	-0.604	2.74E-03	2.46E-02	N2A 2µM HBCD
LARGE	like-glycosyltransferase	9215	16795		Cytoplasm	enzyme			--	ENSMUSG00000004383	ENSMUSG00000004383	ENSMUSG00000004383	ENSMUSG00000004383	1.086	2.75E-03	2.46E-02	N2A 2µM HBCD
ZMPSTE24	zinc metallopeptidase STE24	10269	230709	313564	Nucleus	peptidase			--	ENSMUSG00000043207	ENSMUSG00000043207	ENSMUSG00000043207	ENSMUSG00000043207	1.179	2.76E-03	2.47E-02	N2A 2µM HBCD
KCMF1	potassium channel modulatory factor 1	56888	74287	684322	Other	other			--	ENSMUSG00000055239	ENSMUSG00000055239	ENSMUSG00000055239	ENSMUSG00000055239	-0.590	2.77E-03	2.47E-02	N2A 2µM HBCD
NAB1	NGFI-A binding protein 1 (EGR1 binding protein 1)	4664	17936	64824	Nucleus	transcription regulator			--	ENSMUSG00000002881	ENSMUSG00000002881	ENSMUSG00000002881	ENSMUSG00000002881	-0.723	2.77E-03	2.47E-02	N2A 2µM HBCD
DAGLA	diacylglycerol lipase, alpha	747	269060	309207	Plasma Membrane	enzyme			--	ENSMUSG00000035735	ENSMUSG00000035735	ENSMUSG00000035735	ENSMUSG00000035735	-0.823	2.78E-03	2.48E-02	N2A 2µM HBCD
CSRP2BP	CSRP2 binding protein	57325	228714	362224	Nucleus	enzyme			--	ENSMUSG00000027425	ENSMUSG00000027425	ENSMUSG00000027425	ENSMUSG00000027425	0.981	2.81E-03	2.50E-02	N2A 2µM HBCD
FAHD1	fumarylacetoacetate hydrolase domain containing 1	81889	68636	302980	Cytoplasm	enzyme			--	ENSMUSG00000045316	ENSMUSG00000045316	ENSMUSG00000045316	ENSMUSG00000045316	-0.965	2.81E-03	2.50E-02	N2A 2µM HBCD
GABPB1	GA binding protein transcription factor, beta subunit 1	2553	14391	364738	Nucleus	transcription regulator			--	ENSMUSG00000027361	ENSMUSG00000027361	ENSMUSG00000027361	ENSMUSG00000027361	-1.145	2.81E-03	2.50E-02	N2A 2µM HBCD
NUDT14	nudix (nucleoside diphosphate linked moiety X)-type motif 14	256281	66174	299346	Cytoplasm	phosphatase			--	ENSMUSG00000002804	ENSMUSG00000002804	ENSMUSG00000002804	ENSMUSG00000002804	-0.633	2.81E-03	2.50E-02	N2A 2µM HBCD
HAPLN4	hyaluronan and proteoglycan link protein 4	404037	330790	361129|100911378	Extracellular Space	other			--	ENSMUSG00000007594	ENSMUSG00000007594	ENSMUSG00000007594	ENSMUSG00000007594	-0.896	2.82E-03	2.50E-02	N2A 2µM HBCD
CLK1	CDC-like kinase 1	1195	12747	301434	Nucleus	kinase			--	--	ENSMUSG00000026034	ENSMUSG00000026034	--	-0.709	2.83E-03	2.51E-02	N2A 2µM HBCD
ACADL	acyl-CoA dehydrogenase, long chain	33	11363	25287	Cytoplasm	enzyme	unspecified application		--	ENSMUSG00000026003	ENSMUSG00000026003	ENSMUSG00000026003	ENSMUSG00000026003	-0.658	2.83E-03	2.51E-02	N2A 2µM HBCD
ANAPC4	anaphase promoting complex subunit 4	29945	52206	305420	Nucleus	enzyme			--	ENSMUSG00000029176	ENSMUSG00000029176	ENSMUSG00000029176	ENSMUSG00000029176	0.478	2.84E-03	2.52E-02	N2A 2µM HBCD
Crip2	cysteine rich protein 2		68337	338401	Plasma Membrane	other			--	ENSMUSG00000006356	ENSMUSG00000006356	ENSMUSG00000006356	ENSMUSG00000006356	0.875	2.84E-03	2.51E-02	N2A 2µM HBCD
METAP1	methionyl aminopeptidase 1	23173	75624	295500	Cytoplasm	peptidase			--	ENSMUSG00000005813	ENSMUSG00000005813	ENSMUSG00000005813	ENSMUSG00000005813	0.471	2.85E-03	2.52E-02	N2A 2µM HBCD
ZDHHC21	zinc finger, DHHC-type containing 21	340481	68268	298184	Plasma Membrane	enzyme			--	ENSMUSG00000028403	ENSMUSG00000028403	ENSMUSG00000028403	ENSMUSG00000028403	-0.673	2.85E-03	2.52E-02	N2A 2µM HBCD
POLD4	polymerase (DNA-directed), delta 4, accessory subunit	57804	69745	361698	Nucleus	enzyme			--	ENSMUSG00000024854	ENSMUSG00000024854	ENSMUSG00000024854	ENSMUSG00000024854	-0.967	2.86E-03	2.52E-02	N2A 2µM HBCD
PSMD2	proteasome (prosome, macropain) 26S subunit, non-ATPase, 2	5708	21762	287984	Cytoplasm	other		bortezomib/cladribine/rituximab, bortezomib/sorafenib, bortezomib/paclitaxel, bortezomib/dexamethasone, bortezomib/dexamethasone/doxorubicin, bortezomib/dexamethasone/lenalidomide, bortezomib/dexamethasone/thalidomide, bortezomib/prednisone, bortezomib/doxorubicin, bortezomib/vorinostat, bortezomib/thalidomide, bortezomib/rituximab, bortezomib/dexamethasone/rituximab, bortezomib	--	--	ENSMUSG00000006998	--	--	0.636	2.86E-03	2.52E-02	N2A 2µM HBCD
RRAS	related RAS viral (r-ras) oncogene homolog	6237	20130	361568	Cytoplasm	enzyme			--	ENSMUSG00000038387	ENSMUSG00000038387	ENSMUSG00000038387	ENSMUSG00000038387	-0.760	2.86E-03	2.52E-02	N2A 2µM HBCD
VPS53	vacuolar protein sorting 53 homolog (S. cerevisiae)	55275	68299	287535	Cytoplasm	other			--	--	ENSMUSG00000017288	--	--	0.753	2.86E-03	2.52E-02	N2A 2µM HBCD
CNBP	CCHC-type zinc finger, nucleic acid binding protein	7555	12785	64530	Nucleus	transcription regulator			--	ENSMUSG00000030057	ENSMUSG00000030057	ENSMUSG00000030057	ENSMUSG00000030057	-0.732	2.89E-03	2.54E-02	N2A 2µM HBCD
ATPIF1	ATPase inhibitory factor 1	93974	11983	25392	Cytoplasm	other			--	--	ENSMUSG00000054428	ENSMUSG00000054428	--	-0.602	2.90E-03	2.55E-02	N2A 2µM HBCD
NDUFS1	NADH dehydrogenase (ubiquinone) Fe-S protein 1, 75kDa (NADH-coenzyme Q reductase)	4719	227197	301458	Cytoplasm	enzyme			--	ENSMUSG00000025968	ENSMUSG00000025968	ENSMUSG00000025968	ENSMUSG00000025968	0.514	2.91E-03	2.55E-02	N2A 2µM HBCD
UBE2M	ubiquitin-conjugating enzyme E2M	9040	22192	361509	Cytoplasm	enzyme			--	--	ENSMUSG00000005575	ENSMUSG00000005575	--	0.499	2.94E-03	2.57E-02	N2A 2µM HBCD
VPS35	vacuolar protein sorting 35 homolog (S. cerevisiae)	55737	65114	25479	Cytoplasm	transporter			--	ENSMUSG00000031696	ENSMUSG00000031696	ENSMUSG00000031696	ENSMUSG00000031696	0.930	2.94E-03	2.58E-02	N2A 2µM HBCD
AEBP2	AE binding protein 2	121536	11569	297705	Nucleus	transcription regulator			--	ENSMUSG00000030232	ENSMUSG00000030232	ENSMUSG00000030232	ENSMUSG00000030232	-0.568	2.98E-03	2.60E-02	N2A 2µM HBCD
NOP14	NOP14 nucleolar protein	8602	75416	289724	Nucleus	other			--	ENSMUSG00000036693	ENSMUSG00000036693	ENSMUSG00000036693	ENSMUSG00000036693	-1.039	2.99E-03	2.61E-02	N2A 2µM HBCD
STAT5B	signal transducer and activator of transcription 5B	6777	20851	25126	Nucleus	transcription regulator	response to therapy		--	ENSMUSG00000020919	ENSMUSG00000020919	ENSMUSG00000020919	ENSMUSG00000020919	-1.032	2.99E-03	2.61E-02	N2A 2µM HBCD
MPRIP	myosin phosphatase Rho interacting protein	23164	26936	116504	Cytoplasm	other			--	--	ENSMUSG00000005417	--	--	0.894	3.00E-03	2.61E-02	N2A 2µM HBCD
ZFR	zinc finger RNA binding protein	51663	22763	365703	Nucleus	other			--	ENSMUSG00000022201	ENSMUSG00000022201	ENSMUSG00000022201	ENSMUSG00000022201	-0.719	3.00E-03	2.61E-02	N2A 2µM HBCD
LSM6	LSM6 homolog, U6 small nuclear RNA associated (S. cerevisiae)	11157	78651	498934	Nucleus	other			--	--	ENSMUSG00000031683	--	ENSMUSG00000031683	1.053	3.02E-03	2.63E-02	N2A 2µM HBCD
ELAVL1	ELAV like RNA binding protein 1	1994	15568	363854	Cytoplasm	other	efficacy		--	ENSMUSG00000040028	ENSMUSG00000040028	ENSMUSG00000040028	ENSMUSG00000040028	0.550	3.02E-03	2.63E-02	N2A 2µM HBCD
RBP1	retinol binding protein 1, cellular	5947	19659	25056	Extracellular Space	transporter	diagnosis		--	ENSMUSG00000046402	ENSMUSG00000046402	ENSMUSG00000046402	ENSMUSG00000046402	1.072	3.02E-03	2.63E-02	N2A 2µM HBCD
BAP1	BRCA1 associated protein-1 (ubiquitin carboxy-terminal hydrolase)	8314	104416	306257	Nucleus	peptidase			--	ENSMUSG00000021901	ENSMUSG00000021901	ENSMUSG00000021901	ENSMUSG00000021901	0.566	3.04E-03	2.64E-02	N2A 2µM HBCD
METTL14	methyltransferase like 14	57721	210529	295428	Nucleus	enzyme			--	ENSMUSG00000028114	ENSMUSG00000028114	ENSMUSG00000028114	ENSMUSG00000028114	-0.676	3.04E-03	2.64E-02	N2A 2µM HBCD
TMEM192	transmembrane protein 192	201931	73067	361137	Cytoplasm	other			--	--	ENSMUSG00000025521	--	--	-0.729	3.04E-03	2.64E-02	N2A 2µM HBCD
SNW1	SNW domain containing 1	22938	66354	500695	Nucleus	transcription regulator			--	--	ENSMUSG00000021039	ENSMUSG00000021039	--	-0.701	3.06E-03	2.65E-02	N2A 2µM HBCD
SRFBP1	serum response factor binding protein 1	153443	67222	291469	Nucleus	other			--	--	ENSMUSG00000024528	ENSMUSG00000024528	--	0.494	3.06E-03	2.65E-02	N2A 2µM HBCD
OVCA2	ovarian tumor suppressor candidate 2	124641	246257	497954	Cytoplasm	other			--	--	ENSMUSG00000038268	ENSMUSG00000038268	--	1.302	3.08E-03	2.66E-02	N2A 2µM HBCD
ELK3	ELK3, ETS-domain protein (SRF accessory protein 2)	2004	13713	362871	Nucleus	transcription regulator			--	ENSMUSG00000008398	ENSMUSG00000008398	ENSMUSG00000008398	ENSMUSG00000008398	0.749	3.08E-03	2.66E-02	N2A 2µM HBCD
PHAX	phosphorylated adaptor for RNA export	51808	56698	286917	Cytoplasm	other			--	ENSMUSG00000008301	ENSMUSG00000008301	ENSMUSG00000008301	ENSMUSG00000008301	0.575	3.08E-03	2.66E-02	N2A 2µM HBCD
RDX	radixin	5962	19684	315655	Cytoplasm	other	unspecified application		--	ENSMUSG00000032050	ENSMUSG00000032050	ENSMUSG00000032050	ENSMUSG00000032050	0.439	3.08E-03	2.66E-02	N2A 2µM HBCD
SEC16B	SEC16 homolog B (S. cerevisiae)	89866	89867	89868	Nucleus	other			--	ENSMUSG00000026589	ENSMUSG00000026589	ENSMUSG00000026589	ENSMUSG00000026589	-0.648	3.08E-03	2.66E-02	N2A 2µM HBCD
KCNIP4	Kv channel interacting protein 4	80333	80334	259243	Plasma Membrane	ion channel	safety		--	ENSMUSG00000029088	ENSMUSG00000029088	ENSMUSG00000029088	ENSMUSG00000029088	-0.968	3.11E-03	2.68E-02	N2A 2µM HBCD
RPL14	ribosomal protein L14	9045	67115	65043	Cytoplasm	other			--	ENSMUSG00000025794	ENSMUSG00000025794	ENSMUSG00000025794	ENSMUSG00000025794	0.792	3.11E-03	2.68E-02	N2A 2µM HBCD
R3HDM2	R3H domain containing 2	22864	71750	362894	Nucleus	other			--	ENSMUSG00000025404	ENSMUSG00000025404	ENSMUSG00000025404	ENSMUSG00000025404	-0.663	3.12E-03	2.68E-02	N2A 2µM HBCD
PPP1R14B	protein phosphatase 1, regulatory (inhibitor) subunit 14B	26472	18938	259225	Cytoplasm	phosphatase			--	ENSMUSG00000056612	ENSMUSG00000056612	ENSMUSG00000056612	ENSMUSG00000056612	0.609	3.13E-03	2.69E-02	N2A 2µM HBCD
STAMBPL1	STAM binding protein-like 1	57559	76630	687696	Other	other			--	ENSMUSG00000024776	ENSMUSG00000024776	ENSMUSG00000024776	ENSMUSG00000024776	-0.776	3.13E-03	2.69E-02	N2A 2µM HBCD
PDIA6	protein disulfide isomerase family A, member 6	10130	71853	286906	Cytoplasm	enzyme			71853	ENSMUSG00000020571	ENSMUSG00000020571	ENSMUSG00000020571	ENSMUSG00000020571	-0.679	3.14E-03	2.70E-02	N2A 2µM HBCD
CD177	CD177 molecule	57126	68891	499099	Cytoplasm	other			--	ENSMUSG00000052212	ENSMUSG00000052212	ENSMUSG00000052212	ENSMUSG00000052212	1.293	3.15E-03	2.70E-02	N2A 2µM HBCD
PPP1CA	protein phosphatase 1, catalytic subunit, alpha isozyme	5499	19045	24668	Cytoplasm	phosphatase			--	--	ENSMUSG00000040385	--	ENSMUSG00000040385	0.531	3.17E-03	2.72E-02	N2A 2µM HBCD
Tas2r105	taste receptor, type 2, member 105		57252	78985	Plasma Membrane	G-protein coupled receptor			--	ENSMUSG00000051153	ENSMUSG00000051153	ENSMUSG00000051153	ENSMUSG00000051153	1.292	3.17E-03	2.71E-02	N2A 2µM HBCD
NDUFAF4	NADH dehydrogenase (ubiquinone) complex I, assembly factor 4	29078	68493	362495	Cytoplasm	other			--	ENSMUSG00000028261	ENSMUSG00000028261	ENSMUSG00000028261	ENSMUSG00000028261	0.565	3.20E-03	2.73E-02	N2A 2µM HBCD
SLC29A1	solute carrier family 29 (equilibrative nucleoside transporter), member 1	2030	63959	63997	Plasma Membrane	transporter	efficacy,response to therapy		--	--	ENSMUSG00000023942	--	--	0.791	3.20E-03	2.73E-02	N2A 2µM HBCD
TESC	tescalcin	54997	57816	288689	Cytoplasm	other			--	ENSMUSG00000029359	ENSMUSG00000029359	ENSMUSG00000029359	ENSMUSG00000029359	-0.640	3.20E-03	2.73E-02	N2A 2µM HBCD
XRCC2	X-ray repair complementing defective repair in Chinese hamster cells 2	7516	57434	499966	Nucleus	enzyme	diagnosis		--	ENSMUSG00000028933	ENSMUSG00000028933	ENSMUSG00000028933	ENSMUSG00000028933	0.678	3.20E-03	2.73E-02	N2A 2µM HBCD
PRKCI	protein kinase C, iota	5584	18759	84006	Cytoplasm	kinase	unspecified application	ingenol mebutate	--	ENSMUSG00000037643	ENSMUSG00000037643	ENSMUSG00000037643	ENSMUSG00000037643	-0.613	3.22E-03	2.75E-02	N2A 2µM HBCD
VPS13B	vacuolar protein sorting 13 homolog B (yeast)	157680	666173	315036	Nucleus	transporter			--	ENSMUSG00000037646	ENSMUSG00000037646	ENSMUSG00000037646	ENSMUSG00000037646	-0.614	3.23E-03	2.75E-02	N2A 2µM HBCD
EPHX1	epoxide hydrolase 1, microsomal (xenobiotic)	2052	13849	25315	Cytoplasm	peptidase	diagnosis		--	ENSMUSG00000038776	ENSMUSG00000038776	ENSMUSG00000038776	ENSMUSG00000038776	-0.844	3.25E-03	2.76E-02	N2A 2µM HBCD
PEX5L	peroxisomal biogenesis factor 5-like	51555	58869	286937	Cytoplasm	ion channel			--	ENSMUSG00000027674	ENSMUSG00000027674	ENSMUSG00000027674	ENSMUSG00000027674	1.311	3.26E-03	2.77E-02	N2A 2µM HBCD
DNM1L	dynamin 1-like	10059	74006	114114	Cytoplasm	enzyme			--	ENSMUSG00000022789	ENSMUSG00000022789	ENSMUSG00000022789	ENSMUSG00000022789	-0.475	3.27E-03	2.78E-02	N2A 2µM HBCD
CDC45	cell division cycle 45	8318	12544	287961	Nucleus	other			--	ENSMUSG00000000028	ENSMUSG00000000028	ENSMUSG00000000028	ENSMUSG00000000028	0.545	3.29E-03	2.79E-02	N2A 2µM HBCD
MACROD1	MACRO domain containing 1	28992	107227	246233	Cytoplasm	enzyme			--	ENSMUSG00000036278	ENSMUSG00000036278	ENSMUSG00000036278	ENSMUSG00000036278	-0.959	3.29E-03	2.79E-02	N2A 2µM HBCD
HGH1	HGH1 homolog (S. cerevisiae)	51236	59053	315094	Other	other			--	ENSMUSG00000022554	ENSMUSG00000022554	ENSMUSG00000022554	ENSMUSG00000022554	0.926	3.30E-03	2.79E-02	N2A 2µM HBCD
CD47	CD47 molecule	961	16423	29364	Plasma Membrane	transmembrane receptor	unspecified application		--	ENSMUSG00000055447	ENSMUSG00000055447	ENSMUSG00000055447	ENSMUSG00000055447	-0.671	3.31E-03	2.79E-02	N2A 2µM HBCD
Gstm3	glutathione S-transferase, mu 3		14864	57298	Cytoplasm	enzyme			--	ENSMUSG00000004038	ENSMUSG00000004038	ENSMUSG00000004038	ENSMUSG00000004038	-0.676	3.31E-03	2.79E-02	N2A 2µM HBCD
TOB2	transducer of ERBB2, 2	10766	57259	315159	Nucleus	other			--	ENSMUSG00000048546	ENSMUSG00000048546	ENSMUSG00000048546	ENSMUSG00000048546	-0.851	3.31E-03	2.79E-02	N2A 2µM HBCD
TREM2	triggering receptor expressed on myeloid cells 2	54209	83433		Plasma Membrane	transmembrane receptor			--	--	ENSMUSG00000023992	ENSMUSG00000023992	--	-1.125	3.32E-03	2.80E-02	N2A 2µM HBCD
TM2D1	TM2 domain containing 1	83941	94043	362545	Plasma Membrane	G-protein coupled receptor	unspecified application		--	ENSMUSG00000028563	ENSMUSG00000028563	ENSMUSG00000028563	ENSMUSG00000028563	-0.621	3.32E-03	2.80E-02	N2A 2µM HBCD
WRAP53	WD repeat containing, antisense to TP53	55135	216853	287432	Nucleus	other			--	ENSMUSG00000041346	ENSMUSG00000041346	ENSMUSG00000041346	ENSMUSG00000041346	0.720	3.32E-03	2.80E-02	N2A 2µM HBCD
FDX1	ferredoxin 1	2230	14148	29189	Cytoplasm	transporter			--	ENSMUSG00000032051	ENSMUSG00000032051	ENSMUSG00000032051	ENSMUSG00000032051	-0.740	3.35E-03	2.82E-02	N2A 2µM HBCD
P2RX4	purinergic receptor P2X, ligand gated ion channel, 4	5025	18438	29659	Plasma Membrane	ion channel			--	ENSMUSG00000029470	ENSMUSG00000029470	ENSMUSG00000029470	ENSMUSG00000029470	-0.978	3.35E-03	2.82E-02	N2A 2µM HBCD
PRKRIR	protein-kinase, interferon-inducible double stranded RNA dependent inhibitor, repressor of (P58 repressor)	5612	72981	308845	Nucleus	other			--	ENSMUSG00000030753	ENSMUSG00000030753	ENSMUSG00000030753	ENSMUSG00000030753	0.493	3.35E-03	2.82E-02	N2A 2µM HBCD
SEC14L1	SEC14-like 1 (S. cerevisiae)	6397	74136	360668	Cytoplasm	transporter			--	ENSMUSG00000020823	ENSMUSG00000020823	ENSMUSG00000020823	ENSMUSG00000020823	-0.532	3.35E-03	2.82E-02	N2A 2µM HBCD
DCAF6	DDB1 and CUL4 associated factor 6	55827	74106	289181	Nucleus	transcription regulator			--	--	ENSMUSG00000026571	ENSMUSG00000026571	--	-0.796	3.37E-03	2.83E-02	N2A 2µM HBCD
FUCA2	fucosidase, alpha-L- 2, plasma	2519	66848	292485	Extracellular Space	enzyme			--	ENSMUSG00000019810	ENSMUSG00000019810	ENSMUSG00000019810	ENSMUSG00000019810	-0.983	3.37E-03	2.83E-02	N2A 2µM HBCD
ZNF274	zinc finger protein 274	10782	65020|170936	308362	Nucleus	transcription regulator			--	ENSMUSG00000021514	ENSMUSG00000021514	ENSMUSG00000021514	ENSMUSG00000021514	-0.632	3.37E-03	2.83E-02	N2A 2µM HBCD
FANCG	Fanconi anemia, complementation group G	2189	60534	691105	Nucleus	other			--	ENSMUSG00000028453	ENSMUSG00000028453	ENSMUSG00000028453	ENSMUSG00000028453	0.744	3.39E-03	2.84E-02	N2A 2µM HBCD
SH3GLB1	SH3-domain GRB2-like endophilin B1	51100	54673	292156	Cytoplasm	enzyme			--	ENSMUSG00000037062	ENSMUSG00000037062	ENSMUSG00000037062	ENSMUSG00000037062	-1.105	3.41E-03	2.85E-02	N2A 2µM HBCD
SAP30L	SAP30-like	79685	50724	360531	Nucleus	other			--	ENSMUSG00000020519	ENSMUSG00000020519	ENSMUSG00000020519	ENSMUSG00000020519	0.484	3.42E-03	2.86E-02	N2A 2µM HBCD
CARS2	cysteinyl-tRNA synthetase 2, mitochondrial (putative)	79587	71941	361184	Cytoplasm	enzyme			--	ENSMUSG00000056228	ENSMUSG00000056228	ENSMUSG00000056228	ENSMUSG00000056228	0.895	3.45E-03	2.88E-02	N2A 2µM HBCD
NCS1	neuronal calcium sensor 1	23413	14299	65153	Cytoplasm	other			--	--	ENSMUSG00000062661	ENSMUSG00000062661	ENSMUSG00000062661	0.679	3.47E-03	2.89E-02	N2A 2µM HBCD
HSPB11	heat shock protein family B (small), member 11	51668	72938	685284	Extracellular Space	other			--	--	ENSMUSG00000063172	--	ENSMUSG00000063172	-0.721	3.47E-03	2.89E-02	N2A 2µM HBCD
BAG6	BCL2-associated athanogene 6	7917	224727	94342	Nucleus	enzyme			--	ENSMUSG00000024392	ENSMUSG00000024392	ENSMUSG00000024392	ENSMUSG00000024392	0.639	3.48E-03	2.89E-02	N2A 2µM HBCD
MCF2	MCF.2 cell line derived transforming sequence	4168	109904	317598	Cytoplasm	other			--	ENSMUSG00000031139	ENSMUSG00000031139	ENSMUSG00000031139	ENSMUSG00000031139	1.077	3.48E-03	2.89E-02	N2A 2µM HBCD
SIKE1	suppressor of IKBKE 1	80143	66641	362007	Cytoplasm	other			--	ENSMUSG00000027854	ENSMUSG00000027854	ENSMUSG00000027854	ENSMUSG00000027854	-0.603	3.49E-03	2.90E-02	N2A 2µM HBCD
NFAT5	nuclear factor of activated T-cells 5, tonicity-responsive	10725	54446	307820	Nucleus	transcription regulator			--	ENSMUSG00000003847	ENSMUSG00000003847	ENSMUSG00000003847	ENSMUSG00000003847	-0.674	3.53E-03	2.93E-02	N2A 2µM HBCD
ENPP3	ectonucleotide pyrophosphatase/phosphodiesterase 3	5169	209558	54410	Plasma Membrane	enzyme			--	--	ENSMUSG00000019989	ENSMUSG00000019989	ENSMUSG00000019989	-0.502	3.55E-03	2.94E-02	N2A 2µM HBCD
LRRC17	leucine rich repeat containing 17	10234	74511	502715	Extracellular Space	other			--	ENSMUSG00000039883	ENSMUSG00000039883	ENSMUSG00000039883	ENSMUSG00000039883	-0.872	3.55E-03	2.93E-02	N2A 2µM HBCD
PGP	phosphoglycolate phosphatase	283871	67078	287115	Other	enzyme			--	ENSMUSG00000043445	ENSMUSG00000043445	ENSMUSG00000043445	ENSMUSG00000043445	0.499	3.55E-03	2.93E-02	N2A 2µM HBCD
TRIM28	tripartite motif containing 28	10155	21849	116698	Nucleus	transcription regulator			--	ENSMUSG00000005566	ENSMUSG00000005566	ENSMUSG00000005566	ENSMUSG00000005566	0.530	3.55E-03	2.93E-02	N2A 2µM HBCD
CHM	choroideremia (Rab escort protein 1)	1121	12662	24942	Cytoplasm	enzyme			--	ENSMUSG00000025531	ENSMUSG00000025531	ENSMUSG00000025531	ENSMUSG00000025531	-0.747	3.56E-03	2.94E-02	N2A 2µM HBCD
PTCD3	pentatricopeptide repeat domain 3	55037	69956	500199	Cytoplasm	other			--	ENSMUSG00000063884	ENSMUSG00000063884	ENSMUSG00000063884	ENSMUSG00000063884	0.746	3.56E-03	2.94E-02	N2A 2µM HBCD
ZBED3	zinc finger, BED-type containing 3	84327	72114	361881	Cytoplasm	other			--	ENSMUSG00000041995	ENSMUSG00000041995	ENSMUSG00000041995	ENSMUSG00000041995	0.699	3.56E-03	2.94E-02	N2A 2µM HBCD
FAM71D	family with sequence similarity 71, member D	161142	70897	366671	Other	other			--	ENSMUSG00000056987	ENSMUSG00000056987	ENSMUSG00000056987	ENSMUSG00000056987	0.880	3.57E-03	2.94E-02	N2A 2µM HBCD
PTRH1	peptidyl-tRNA hydrolase 1 homolog (S. cerevisiae)	138428	329384	362113	Cytoplasm	enzyme			--	ENSMUSG00000053746	ENSMUSG00000053746	ENSMUSG00000053746	ENSMUSG00000053746	-0.896	3.57E-03	2.94E-02	N2A 2µM HBCD
PIEZO2	piezo-type mechanosensitive ion channel component 2	63895	667742	307380	Other	ion channel			--	ENSMUSG00000041482	ENSMUSG00000041482	ENSMUSG00000041482	ENSMUSG00000041482	2.457	3.58E-03	2.95E-02	N2A 2µM HBCD
LRR1	leucine rich repeat protein 1	122769	69706	685860	Other	enzyme			--	ENSMUSG00000034883	ENSMUSG00000034883	ENSMUSG00000034883	ENSMUSG00000034883	0.719	3.60E-03	2.96E-02	N2A 2µM HBCD
DLG4	discs, large homolog 4 (Drosophila)	1742	13385	29495	Plasma Membrane	kinase	unspecified application		--	--	ENSMUSG00000020886	--	--	-1.012	3.62E-03	2.97E-02	N2A 2µM HBCD
FAM91A1	family with sequence similarity 91, member A1	157769	210998	689997	Other	other			--	ENSMUSG00000037119	ENSMUSG00000037119	ENSMUSG00000037119	ENSMUSG00000037119	0.464	3.63E-03	2.98E-02	N2A 2µM HBCD
SERP1	stress-associated endoplasmic reticulum protein 1	27230	28146	80881	Cytoplasm	other			--	ENSMUSG00000027808	ENSMUSG00000027808	ENSMUSG00000027808	ENSMUSG00000027808	-0.748	3.63E-03	2.98E-02	N2A 2µM HBCD
TFPI	tissue factor pathway inhibitor (lipoprotein-associated coagulation inhibitor)	7035	21788	29436	Extracellular Space	other		dalteparin	--	ENSMUSG00000027082	ENSMUSG00000027082	ENSMUSG00000027082	ENSMUSG00000027082	0.928	3.64E-03	2.98E-02	N2A 2µM HBCD
TOMM7	translocase of outer mitochondrial membrane 7 homolog (yeast)	54543	66169	685620	Cytoplasm	transporter			--	ENSMUSG00000028998	ENSMUSG00000028998	ENSMUSG00000028998	ENSMUSG00000028998	-0.491	3.64E-03	2.98E-02	N2A 2µM HBCD
ADAM10	ADAM metallopeptidase domain 10	102	11487	29650	Plasma Membrane	peptidase			--	ENSMUSG00000054693	ENSMUSG00000054693	ENSMUSG00000054693	ENSMUSG00000054693	-0.666	3.65E-03	2.99E-02	N2A 2µM HBCD
MTHFD2	methylenetetrahydrofolate dehydrogenase (NADP+ dependent) 2, methenyltetrahydrofolate cyclohydrolase	10797	17768	680308	Cytoplasm	enzyme			--	ENSMUSG00000005667	ENSMUSG00000005667	ENSMUSG00000005667	ENSMUSG00000005667	-1.212	3.65E-03	2.99E-02	N2A 2µM HBCD
NOP10	NOP10 ribonucleoprotein	55505	66181	691534	Nucleus	other			--	ENSMUSG00000027133	ENSMUSG00000027133	ENSMUSG00000027133	ENSMUSG00000027133	0.663	3.65E-03	2.99E-02	N2A 2µM HBCD
DCUN1D3	DCN1, defective in cullin neddylation 1, domain containing 3	123879	233805	309035	Cytoplasm	other			--	ENSMUSG00000048787	ENSMUSG00000048787	ENSMUSG00000048787	ENSMUSG00000048787	-0.970	3.66E-03	2.99E-02	N2A 2µM HBCD
EMC10	ER membrane protein complex subunit 10	284361	69683	292878	Other	other			--	ENSMUSG00000008140	ENSMUSG00000008140	ENSMUSG00000008140	ENSMUSG00000008140	0.625	3.67E-03	3.00E-02	N2A 2µM HBCD
CYHR1	cysteine/histidine-rich 1	50626	54151	100362155	Nucleus	other			--	ENSMUSG00000053929	ENSMUSG00000053929	ENSMUSG00000053929	ENSMUSG00000053929	0.614	3.70E-03	3.02E-02	N2A 2µM HBCD
AHCY	adenosylhomocysteinase	191	269378	29443	Cytoplasm	enzyme	unspecified application	9-(2',3'-dihydroxycyclopent-4'-enyl)adenine, 3-deazaneplanocin, neplanocin A, 3-deazaaristeromycin, cyanovirin-N, 6'-C-methylneplanocin A	--	--	ENSMUSG00000027597	ENSMUSG00000027597	ENSMUSG00000027597	0.515	3.71E-03	3.02E-02	N2A 2µM HBCD
Esx1	extraembryonic, spermatogenesis, homeobox 1		13984		Nucleus	other			--	ENSMUSG00000023443	ENSMUSG00000023443	ENSMUSG00000023443	ENSMUSG00000023443	-0.859	3.71E-03	3.02E-02	N2A 2µM HBCD
KIAA0101	KIAA0101	9768	68026	300795	Nucleus	other			--	ENSMUSG00000040204	ENSMUSG00000040204	ENSMUSG00000040204	ENSMUSG00000040204	0.630	3.71E-03	3.02E-02	N2A 2µM HBCD
ZBTB45	zinc finger and BTB domain containing 45	84878	232879	308366	Nucleus	other			--	ENSMUSG00000049600	ENSMUSG00000049600	ENSMUSG00000049600	ENSMUSG00000049600	1.489	3.71E-03	3.02E-02	N2A 2µM HBCD
EMID1	EMI domain containing 1	129080	140703	685462	Extracellular Space	other			--	--	ENSMUSG00000034164	ENSMUSG00000034164	ENSMUSG00000034164	-0.918	3.72E-03	3.02E-02	N2A 2µM HBCD
Atp5e	ATP synthase, H+ transporting, mitochondrial F1 complex, epsilon subunit		67126	245958	Cytoplasm	transporter			--	ENSMUSG00000016252	ENSMUSG00000016252	ENSMUSG00000016252	ENSMUSG00000016252	-0.591	3.72E-03	3.02E-02	N2A 2µM HBCD
TMEM251	transmembrane protein 251	26175	320351	100360358	Other	other			--	ENSMUSG00000046675	ENSMUSG00000046675	ENSMUSG00000046675	ENSMUSG00000046675	0.782	3.73E-03	3.02E-02	N2A 2µM HBCD
GPR146	G protein-coupled receptor 146	115330	80290	498153	Plasma Membrane	G-protein coupled receptor			--	ENSMUSG00000044197	ENSMUSG00000044197	ENSMUSG00000044197	ENSMUSG00000044197	-0.812	3.74E-03	3.03E-02	N2A 2µM HBCD
MAD2L1	MAD2 mitotic arrest deficient-like 1 (yeast)	4085	56150	297176	Nucleus	other			--	ENSMUSG00000029910	ENSMUSG00000029910	ENSMUSG00000029910	ENSMUSG00000029910	0.763	3.74E-03	3.03E-02	N2A 2µM HBCD
NQO2	NAD(P)H dehydrogenase, quinone 2	4835	18105	291084	Cytoplasm	enzyme			--	ENSMUSG00000046949	ENSMUSG00000046949	ENSMUSG00000046949	ENSMUSG00000046949	0.706	3.76E-03	3.04E-02	N2A 2µM HBCD
NR3C1	nuclear receptor subfamily 3, group C, member 1 (glucocorticoid receptor)	2908	14815	24413	Nucleus	ligand-dependent nuclear receptor	efficacy	rimexolone, medrysone, clocortolone pivalate, diflorasone diacetate, fluorometholone, dexamethasone phosphate, cortisone acetate, halcinonide, flurandrenolide, desoximetasone, desonide, prednisolone, clobetasol propionate, fluocinolone acetonide, prednisone, hydrocortisone, triamcinolone, dexamethasone 21-acetate, 11beta hydrocortisone acetate, betamethasone, dexamethasone, budesonide, fluticason…	--	ENSMUSG00000024431	ENSMUSG00000024431	ENSMUSG00000024431	ENSMUSG00000024431	-0.999	3.77E-03	3.05E-02	N2A 2µM HBCD
Fcna	ficolin A		14133	83517	Extracellular Space	other			--	ENSMUSG00000026938	ENSMUSG00000026938	ENSMUSG00000026938	ENSMUSG00000026938	-1.499	3.78E-03	3.05E-02	N2A 2µM HBCD
MCM4	minichromosome maintenance complex component 4	4173	17217	29728	Nucleus	enzyme	disease progression		--	ENSMUSG00000022673	ENSMUSG00000022673	ENSMUSG00000022673	ENSMUSG00000022673	0.700	3.78E-03	3.05E-02	N2A 2µM HBCD
TMEM144	transmembrane protein 144	55314	70652	361968	Other	other			--	--	ENSMUSG00000027956	ENSMUSG00000027956	--	1.048	3.79E-03	3.05E-02	N2A 2µM HBCD
HINT3	histidine triad nucleotide binding protein 3	135114	66847	246769	Cytoplasm	other			--	ENSMUSG00000019791	ENSMUSG00000019791	ENSMUSG00000019791	ENSMUSG00000019791	-0.850	3.79E-03	3.05E-02	N2A 2µM HBCD
MAP3K2	mitogen-activated protein kinase kinase kinase 2	10746	26405	171492	Cytoplasm	kinase			--	ENSMUSG00000024383	ENSMUSG00000024383	ENSMUSG00000024383	ENSMUSG00000024383	-1.230	3.79E-03	3.05E-02	N2A 2µM HBCD
TCF4	transcription factor 4	6925	21413	84382	Nucleus	transcription regulator			--	--	ENSMUSG00000053477	ENSMUSG00000053477	--	0.841	3.80E-03	3.06E-02	N2A 2µM HBCD
TRMT6	tRNA methyltransferase 6	51605	66926	311441|365444	Other	other			--	ENSMUSG00000037376	ENSMUSG00000037376	ENSMUSG00000037376	ENSMUSG00000037376	0.780	3.81E-03	3.06E-02	N2A 2µM HBCD
SIRT4	sirtuin 4	23409	75387	304539	Cytoplasm	enzyme			--	ENSMUSG00000029524	ENSMUSG00000029524	ENSMUSG00000029524	ENSMUSG00000029524	-0.796	3.82E-03	3.07E-02	N2A 2µM HBCD
DUSP16	dual specificity phosphatase 16	80824	70686	297682	Nucleus	phosphatase			--	ENSMUSG00000030203	ENSMUSG00000030203	ENSMUSG00000030203	ENSMUSG00000030203	-0.917	3.83E-03	3.08E-02	N2A 2µM HBCD
COX14	COX14 cytochrome c oxidase assembly factor	84987	66379	681219	Cytoplasm	other			--	ENSMUSG00000023020	ENSMUSG00000023020	ENSMUSG00000023020	ENSMUSG00000023020	-0.556	3.84E-03	3.08E-02	N2A 2µM HBCD
KRCC1	lysine-rich coiled-coil 1	51315	57896	312437	Extracellular Space	other			--	--	ENSMUSG00000053012	--	--	-0.724	3.84E-03	3.08E-02	N2A 2µM HBCD
Fus	fused in sarcoma		233908	317385	Nucleus	other			--	ENSMUSG00000030795	ENSMUSG00000030795	ENSMUSG00000030795	ENSMUSG00000030795	0.533	3.85E-03	3.09E-02	N2A 2µM HBCD
NAGPA	N-acetylglucosamine-1-phosphodiester alpha-N-acetylglucosaminidase	51172	27426	360476	Cytoplasm	enzyme			--	ENSMUSG00000023143	ENSMUSG00000023143	ENSMUSG00000023143	ENSMUSG00000023143	0.812	3.87E-03	3.10E-02	N2A 2µM HBCD
RPL26	ribosomal protein L26	6154	19941	287417	Cytoplasm	other			--	ENSMUSG00000060938	ENSMUSG00000060938	ENSMUSG00000060938	ENSMUSG00000060938	-0.590	3.87E-03	3.10E-02	N2A 2µM HBCD
Xlr3c (includes others)	X-linked lymphocyte-regulated 3C		22446|22445|574437		Other	other			--	--	ENSMUSG00000058147	ENSMUSG00000058147	ENSMUSG00000058147	-0.862	3.88E-03	3.10E-02	N2A 2µM HBCD
OSBPL8	oxysterol binding protein-like 8	114882	237542	314824	Plasma Membrane	other			--	--	ENSMUSG00000020189	--	--	-0.885	3.88E-03	3.10E-02	N2A 2µM HBCD
AGPAT5	1-acylglycerol-3-phosphate O-acyltransferase 5	55326	52123	306582	Cytoplasm	enzyme			--	--	ENSMUSG00000031467	ENSMUSG00000031467	--	0.728	3.89E-03	3.10E-02	N2A 2µM HBCD
C12orf50	chromosome 12 open reading frame 50	160419	66605	500827	Other	other			--	ENSMUSG00000056912	ENSMUSG00000056912	ENSMUSG00000056912	ENSMUSG00000056912	-0.826	3.89E-03	3.10E-02	N2A 2µM HBCD
CCDC171	coiled-coil domain containing 171	203238	320226	502957	Other	other			--	ENSMUSG00000052407	ENSMUSG00000052407	ENSMUSG00000052407	ENSMUSG00000052407	0.940	3.90E-03	3.11E-02	N2A 2µM HBCD
SCAND1	SCAN domain containing 1	51282	19018	362252	Nucleus	transcription regulator			--	ENSMUSG00000046229	ENSMUSG00000046229	ENSMUSG00000046229	ENSMUSG00000046229	0.714	3.90E-03	3.11E-02	N2A 2µM HBCD
TIAM2	T-cell lymphoma invasion and metastasis 2	26230	24001	100362710	Cytoplasm	enzyme			--	ENSMUSG00000023800	ENSMUSG00000023800	ENSMUSG00000023800	ENSMUSG00000023800	-0.511	3.90E-03	3.11E-02	N2A 2µM HBCD
TAF9	TAF9 RNA polymerase II, TATA box binding protein (TBP)-associated factor, 32kDa	6880	108143	373541	Nucleus	transcription regulator			--	ENSMUSG00000052293	ENSMUSG00000052293	ENSMUSG00000052293	ENSMUSG00000052293	-0.639	3.91E-03	3.11E-02	N2A 2µM HBCD
ACADSB	acyl-CoA dehydrogenase, short/branched chain	36	66885	25618	Cytoplasm	enzyme			--	ENSMUSG00000030861	ENSMUSG00000030861	ENSMUSG00000030861	ENSMUSG00000030861	-0.867	3.94E-03	3.14E-02	N2A 2µM HBCD
KCNH8	potassium channel, voltage gated eag related subfamily H, member 8	131096	211468	246325	Plasma Membrane	ion channel			--	ENSMUSG00000035580	ENSMUSG00000035580	ENSMUSG00000035580	ENSMUSG00000035580	-0.810	3.95E-03	3.15E-02	N2A 2µM HBCD
CASK	calcium/calmodulin-dependent serine protein kinase (MAGUK family)	8573	12361	29647	Plasma Membrane	kinase			--	--	ENSMUSG00000031012	--	--	-0.872	3.96E-03	3.15E-02	N2A 2µM HBCD
SYPL1	synaptophysin-like 1	6856	19027	366595	Plasma Membrane	transporter			--	--	ENSMUSG00000020570	--	--	1.501	3.96E-03	3.15E-02	N2A 2µM HBCD
DCUN1D4	DCN1, defective in cullin neddylation 1, domain containing 4	23142	100737	360928	Nucleus	other			--	ENSMUSG00000051674	ENSMUSG00000051674	ENSMUSG00000051674	ENSMUSG00000051674	-0.933	3.97E-03	3.15E-02	N2A 2µM HBCD
SSU72	SSU72 RNA polymerase II CTD phosphatase homolog (S. cerevisiae)	29101	68991	298681	Other	phosphatase			--	--	ENSMUSG00000029038	--	--	-0.536	3.97E-03	3.15E-02	N2A 2µM HBCD
STAT1	signal transducer and activator of transcription 1, 91kDa	6772	20846	25124	Nucleus	transcription regulator	diagnosis,efficacy,prognosis,response to therapy		--	ENSMUSG00000026104	ENSMUSG00000026104	ENSMUSG00000026104	ENSMUSG00000026104	-0.909	3.98E-03	3.16E-02	N2A 2µM HBCD
MINPP1	multiple inositol-polyphosphate phosphatase 1	9562	17330	29688|499084	Cytoplasm	phosphatase			--	ENSMUSG00000024896	ENSMUSG00000024896	ENSMUSG00000024896	ENSMUSG00000024896	0.456	3.99E-03	3.16E-02	N2A 2µM HBCD
NOL3	nucleolar protein 3 (apoptosis repressor with CARD domain)	8996	78688	85383	Nucleus	other			--	ENSMUSG00000014776	ENSMUSG00000014776	ENSMUSG00000014776	ENSMUSG00000014776	-0.500	3.99E-03	3.16E-02	N2A 2µM HBCD
IDH3B	isocitrate dehydrogenase 3 (NAD+) beta	3420	170718	94173	Cytoplasm	enzyme			--	ENSMUSG00000027406	ENSMUSG00000027406	ENSMUSG00000027406	ENSMUSG00000027406	0.470	4.01E-03	3.18E-02	N2A 2µM HBCD
ZNF180	zinc finger protein 180	7733	210135	246279	Nucleus	transcription regulator			--	ENSMUSG00000057101	ENSMUSG00000057101	ENSMUSG00000057101	ENSMUSG00000057101	-0.868	4.01E-03	3.17E-02	N2A 2µM HBCD
ASB12	ankyrin repeat and SOCS box containing 12	142689	70392	503446	Nucleus	transcription regulator			--	ENSMUSG00000031204	ENSMUSG00000031204	ENSMUSG00000031204	ENSMUSG00000031204	-1.257	4.04E-03	3.20E-02	N2A 2µM HBCD
GTF3C4	general transcription factor IIIC, polypeptide 4, 90kDa	9329	269252	685539	Nucleus	transcription regulator			--	ENSMUSG00000035666	ENSMUSG00000035666	ENSMUSG00000035666	ENSMUSG00000035666	0.597	4.05E-03	3.20E-02	N2A 2µM HBCD
TTC26	tetratricopeptide repeat domain 26	79989	264134	500086	Extracellular Space	other			--	ENSMUSG00000056832	ENSMUSG00000056832	ENSMUSG00000056832	ENSMUSG00000056832	-1.041	4.05E-03	3.20E-02	N2A 2µM HBCD
CHCHD6	coiled-coil-helix-coiled-coil-helix domain containing 6	84303	66098	297436	Cytoplasm	other			--	ENSMUSG00000030086	ENSMUSG00000030086	ENSMUSG00000030086	ENSMUSG00000030086	-0.702	4.06E-03	3.20E-02	N2A 2µM HBCD
DNAJC5	DnaJ (Hsp40) homolog, subfamily C, member 5	80331	13002	79130	Plasma Membrane	other			--	ENSMUSG00000000826	ENSMUSG00000000826	ENSMUSG00000000826	ENSMUSG00000000826	-1.092	4.06E-03	3.20E-02	N2A 2µM HBCD
PPIL3	peptidylprolyl isomerase (cyclophilin)-like 3	53938	70225	301432	Cytoplasm	enzyme			--	ENSMUSG00000026035	ENSMUSG00000026035	ENSMUSG00000026035	ENSMUSG00000026035	0.756	4.06E-03	3.20E-02	N2A 2µM HBCD
ANXA11	annexin A11	311	11744	290527	Nucleus	other			--	ENSMUSG00000021866	ENSMUSG00000021866	ENSMUSG00000021866	ENSMUSG00000021866	-1.036	4.10E-03	3.22E-02	N2A 2µM HBCD
MLEC	malectin	9761	109154	304543	Plasma Membrane	other			--	ENSMUSG00000048578	ENSMUSG00000048578	ENSMUSG00000048578	ENSMUSG00000048578	0.633	4.10E-03	3.22E-02	N2A 2µM HBCD
CDC37L1	cell division cycle 37-like 1	55664	67072	293886	Cytoplasm	other			--	ENSMUSG00000024780	ENSMUSG00000024780	ENSMUSG00000024780	ENSMUSG00000024780	-0.681	4.12E-03	3.23E-02	N2A 2µM HBCD
GNG8	guanine nucleotide binding protein (G protein), gamma 8	94235	14709	245986	Plasma Membrane	enzyme			--	ENSMUSG00000063594	ENSMUSG00000063594	ENSMUSG00000063594	ENSMUSG00000063594	-0.692	4.12E-03	3.23E-02	N2A 2µM HBCD
UNG	uracil-DNA glycosylase	7374	22256	304577	Nucleus	enzyme			--	ENSMUSG00000029591	ENSMUSG00000029591	ENSMUSG00000029591	ENSMUSG00000029591	0.698	4.12E-03	3.23E-02	N2A 2µM HBCD
XRCC1	X-ray repair complementing defective repair in Chinese hamster cells 1	7515	22594	84495	Nucleus	other	diagnosis,prognosis		--	ENSMUSG00000051768	ENSMUSG00000051768	ENSMUSG00000051768	ENSMUSG00000051768	0.509	4.12E-03	3.23E-02	N2A 2µM HBCD
NOD2	nucleotide-binding oligomerization domain containing 2	64127	257632	291912	Cytoplasm	other			--	ENSMUSG00000055994	ENSMUSG00000055994	ENSMUSG00000055994	ENSMUSG00000055994	0.645	4.17E-03	3.26E-02	N2A 2µM HBCD
ACACA	acetyl-CoA carboxylase alpha	31	107476	60581	Cytoplasm	enzyme			--	ENSMUSG00000020532	ENSMUSG00000020532	ENSMUSG00000020532	ENSMUSG00000020532	0.834	4.18E-03	3.26E-02	N2A 2µM HBCD
DSTYK	dual serine/threonine and tyrosine protein kinase	25778	213452	304791	Cytoplasm	kinase			--	ENSMUSG00000042046	ENSMUSG00000042046	ENSMUSG00000042046	ENSMUSG00000042046	-0.901	4.18E-03	3.26E-02	N2A 2µM HBCD
RABGGTB	Rab geranylgeranyltransferase, beta subunit	5876	19352	25533	Cytoplasm	enzyme			--	ENSMUSG00000038975	ENSMUSG00000038975	ENSMUSG00000038975	ENSMUSG00000038975	-0.639	4.18E-03	3.26E-02	N2A 2µM HBCD
ZNF569	zinc finger protein 569	148266	72723	365224	Nucleus	other			--	ENSMUSG00000059975	ENSMUSG00000059975	ENSMUSG00000059975	ENSMUSG00000059975	-1.231	4.19E-03	3.27E-02	N2A 2µM HBCD
CDK2AP1	cyclin-dependent kinase 2 associated protein 1	8099	100039945|13445	360804	Nucleus	other			--	ENSMUSG00000029394	ENSMUSG00000029394	ENSMUSG00000029394	ENSMUSG00000029394	0.694	4.20E-03	3.28E-02	N2A 2µM HBCD
DDX49	DEAD (Asp-Glu-Ala-Asp) box polypeptide 49	54555	234374	290660	Nucleus	enzyme			--	--	ENSMUSG00000057788	--	--	1.587	4.20E-03	3.27E-02	N2A 2µM HBCD
RAB2A	RAB2A, member RAS oncogene family	5862	59021	65158	Cytoplasm	enzyme			--	ENSMUSG00000047187	ENSMUSG00000047187	ENSMUSG00000047187	ENSMUSG00000047187	-0.555	4.24E-03	3.30E-02	N2A 2µM HBCD
IRF9	interferon regulatory factor 9	10379	16391	305896	Nucleus	transcription regulator			--	ENSMUSG00000002325	ENSMUSG00000002325	ENSMUSG00000002325	ENSMUSG00000002325	0.786	4.27E-03	3.32E-02	N2A 2µM HBCD
TMEM33	transmembrane protein 33	55161	67878	59303	Cytoplasm	other			--	ENSMUSG00000037720	ENSMUSG00000037720	ENSMUSG00000037720	ENSMUSG00000037720	0.643	4.27E-03	3.32E-02	N2A 2µM HBCD
KDM3B	lysine (K)-specific demethylase 3B	51780	277250	682469	Nucleus	other			--	ENSMUSG00000038773	ENSMUSG00000038773	ENSMUSG00000038773	ENSMUSG00000038773	-0.546	4.30E-03	3.33E-02	N2A 2µM HBCD
HOPX	HOP homeobox	84525	74318	171160	Nucleus	transcription regulator			--	--	ENSMUSG00000059325	ENSMUSG00000059325	ENSMUSG00000059325	-0.723	4.31E-03	3.34E-02	N2A 2µM HBCD
RRN3	RRN3 RNA polymerase I transcription factor homolog (S. cerevisiae)	54700	106298	304714	Nucleus	transcription regulator			--	ENSMUSG00000022682	ENSMUSG00000022682	ENSMUSG00000022682	ENSMUSG00000022682	0.529	4.32E-03	3.35E-02	N2A 2µM HBCD
TBC1D31	TBC1 domain family, member 31	93594	210544	299949	Cytoplasm	other			--	ENSMUSG00000022364	ENSMUSG00000022364	ENSMUSG00000022364	ENSMUSG00000022364	-0.987	4.32E-03	3.35E-02	N2A 2µM HBCD
KBTBD4	kelch repeat and BTB (POZ) domain containing 4	55709	67136		Other	other			--	ENSMUSG00000005505	ENSMUSG00000005505	ENSMUSG00000005505	ENSMUSG00000005505	0.636	4.34E-03	3.35E-02	N2A 2µM HBCD
NECAP1	NECAP endocytosis associated 1	25977	67602	312694	Plasma Membrane	other			--	ENSMUSG00000030327	ENSMUSG00000030327	ENSMUSG00000030327	ENSMUSG00000030327	-0.848	4.35E-03	3.35E-02	N2A 2µM HBCD
ZCCHC6	zinc finger, CCHC domain containing 6	79670	214290	501515	Other	enzyme			--	ENSMUSG00000035248	ENSMUSG00000035248	ENSMUSG00000035248	ENSMUSG00000035248	-0.840	4.35E-03	3.35E-02	N2A 2µM HBCD
GEMIN7	gem (nuclear organelle) associated protein 7	79760	69731		Nucleus	other			--	--	ENSMUSG00000044709	ENSMUSG00000044709	--	0.705	4.36E-03	3.36E-02	N2A 2µM HBCD
EDN1	endothelin 1	1906	13614	24323	Extracellular Space	cytokine	diagnosis,efficacy,prognosis,unspecified application		--	--	ENSMUSG00000021367	ENSMUSG00000021367	--	2.281	4.38E-03	3.38E-02	N2A 2µM HBCD
Ppp2r5c	protein phosphatase 2, regulatory subunit B', gamma		26931	691318	Nucleus	peptidase			--	ENSMUSG00000017843	ENSMUSG00000017843	ENSMUSG00000017843	ENSMUSG00000017843	-0.652	4.39E-03	3.38E-02	N2A 2µM HBCD
SH2B3	SH2B adaptor protein 3	10019	16923		Plasma Membrane	other			--	ENSMUSG00000042594	ENSMUSG00000042594	ENSMUSG00000042594	ENSMUSG00000042594	-0.805	4.41E-03	3.39E-02	N2A 2µM HBCD
MCM2	minichromosome maintenance complex component 2	4171	17216	312538	Nucleus	enzyme	diagnosis,disease progression,efficacy,unspecified application		--	--	ENSMUSG00000002870	ENSMUSG00000002870	ENSMUSG00000002870	0.691	4.44E-03	3.41E-02	N2A 2µM HBCD
ZNF780B	zinc finger protein 780B	163131	338354	499110	Other	other			--	ENSMUSG00000063047	ENSMUSG00000063047	ENSMUSG00000063047	ENSMUSG00000063047	-0.592	4.44E-03	3.41E-02	N2A 2µM HBCD
ACAD9	acyl-CoA dehydrogenase family, member 9	28976	229211	294973	Cytoplasm	enzyme			--	--	ENSMUSG00000027710	ENSMUSG00000027710	--	0.546	4.46E-03	3.42E-02	N2A 2µM HBCD
TSPAN17	tetraspanin 17	26262	74257	306771	Other	enzyme			--	ENSMUSG00000025875	ENSMUSG00000025875	ENSMUSG00000025875	ENSMUSG00000025875	-0.573	4.46E-03	3.41E-02	N2A 2µM HBCD
TMEM177	transmembrane protein 177	80775	66343	304735	Other	other			--	ENSMUSG00000036975	ENSMUSG00000036975	ENSMUSG00000036975	ENSMUSG00000036975	1.451	4.47E-03	3.42E-02	N2A 2µM HBCD
BTG1	B-cell translocation gene 1, anti-proliferative	694	12226	29618	Nucleus	transcription regulator			--	ENSMUSG00000036478	ENSMUSG00000036478	ENSMUSG00000036478	ENSMUSG00000036478	-0.692	4.48E-03	3.42E-02	N2A 2µM HBCD
THPO	thrombopoietin	7066	21832	81811|100910397	Extracellular Space	cytokine	efficacy,unspecified application		--	ENSMUSG00000022847	ENSMUSG00000022847	ENSMUSG00000022847	ENSMUSG00000022847	-0.831	4.48E-03	3.42E-02	N2A 2µM HBCD
TTF2	transcription termination factor, RNA polymerase II	8458	74044	295324	Cytoplasm	transcription regulator			--	ENSMUSG00000033222	ENSMUSG00000033222	ENSMUSG00000033222	ENSMUSG00000033222	0.920	4.48E-03	3.42E-02	N2A 2µM HBCD
EGLN2	egl-9 family hypoxia-inducible factor 2	112398	112406	308457	Cytoplasm	enzyme	prognosis		--	ENSMUSG00000058709	ENSMUSG00000058709	ENSMUSG00000058709	ENSMUSG00000058709	0.590	4.49E-03	3.42E-02	N2A 2µM HBCD
KPNA2	karyopherin alpha 2 (RAG cohort 1, importin alpha 1)	3838	100039592|16647|100043906	85245|100359600	Nucleus	transporter	diagnosis		--	ENSMUSG00000018362	ENSMUSG00000018362	ENSMUSG00000018362	ENSMUSG00000018362	0.487	4.49E-03	3.42E-02	N2A 2µM HBCD
NANS	N-acetylneuraminic acid synthase	54187	94181	298071	Cytoplasm	enzyme			--	ENSMUSG00000028334	ENSMUSG00000028334	ENSMUSG00000028334	ENSMUSG00000028334	-0.586	4.49E-03	3.42E-02	N2A 2µM HBCD
NDFIP1	Nedd4 family interacting protein 1	80762	65113	291609	Cytoplasm	other			--	ENSMUSG00000024425	ENSMUSG00000024425	ENSMUSG00000024425	ENSMUSG00000024425	-0.648	4.49E-03	3.42E-02	N2A 2µM HBCD
ANXA5	annexin A5	308	11747	25673	Plasma Membrane	other	diagnosis,efficacy		--	ENSMUSG00000027712	ENSMUSG00000027712	ENSMUSG00000027712	ENSMUSG00000027712	-1.032	4.52E-03	3.44E-02	N2A 2µM HBCD
ATP2B1	ATPase, Ca++ transporting, plasma membrane 1	490	67972	29598	Plasma Membrane	transporter			--	ENSMUSG00000019943	ENSMUSG00000019943	ENSMUSG00000019943	ENSMUSG00000019943	-0.808	4.52E-03	3.44E-02	N2A 2µM HBCD
RFT1	RFT1 homolog (S. cerevisiae)	91869	328370	290552	Other	other			--	ENSMUSG00000052395	ENSMUSG00000052395	ENSMUSG00000052395	ENSMUSG00000052395	-0.962	4.53E-03	3.44E-02	N2A 2µM HBCD
LYST	lysosomal trafficking regulator	1130	17101	85419	Cytoplasm	transporter			--	ENSMUSG00000019726	ENSMUSG00000019726	ENSMUSG00000019726	ENSMUSG00000019726	-0.669	4.54E-03	3.45E-02	N2A 2µM HBCD
TYMS	thymidylate synthetase	7298	22171	29261	Nucleus	enzyme	diagnosis,disease progression,efficacy,prognosis,response to therapy	flucytosine, 5-fluorouracil, trimethoprim, cyclophosphamide/epirubicin/5-fluorouracil, pralatrexate, 5-fluorouracil/oxaliplatin, capecitabine/irinotecan, 5-fluorouracil/irinotecan, capecitabine/docetaxel, capecitabine/lapatinib, capecitabine/ixabepilone, bevacizumab/5-fluorouracil, bevacizumab/capecitabine/oxaliplatin, cyclophosphamide/docetaxel/epirubicin/5-fluorouracil/trastuzumab, capecitabine…	--	ENSMUSG00000025747	ENSMUSG00000025747	ENSMUSG00000025747	ENSMUSG00000025747	0.518	4.55E-03	3.45E-02	N2A 2µM HBCD
IER2	immediate early response 2	9592	15936	494344	Cytoplasm	other			--	--	ENSMUSG00000053560	ENSMUSG00000053560	--	-0.937	4.57E-03	3.46E-02	N2A 2µM HBCD
ID3	inhibitor of DNA binding 3, dominant negative helix-loop-helix protein	3399	15903	25585	Nucleus	transcription regulator			--	ENSMUSG00000007872	ENSMUSG00000007872	ENSMUSG00000007872	ENSMUSG00000007872	0.790	4.57E-03	3.46E-02	N2A 2µM HBCD
MAK16	MAK16 homolog (S. cerevisiae)	84549	67920	306526	Nucleus	other			--	ENSMUSG00000031578	ENSMUSG00000031578	ENSMUSG00000031578	ENSMUSG00000031578	0.856	4.57E-03	3.46E-02	N2A 2µM HBCD
ATAD3A	ATPase family, AAA domain containing 3A	55210	108888	298682	Cytoplasm	other			--	ENSMUSG00000029036	ENSMUSG00000029036	ENSMUSG00000029036	ENSMUSG00000029036	0.865	4.59E-03	3.48E-02	N2A 2µM HBCD
TMEM161A	transmembrane protein 161A	54929	234371	364535	Other	other			--	ENSMUSG00000002342	ENSMUSG00000002342	ENSMUSG00000002342	ENSMUSG00000002342	-0.645	4.60E-03	3.48E-02	N2A 2µM HBCD
C17orf75	chromosome 17 open reading frame 75	64149	70591	303764	Extracellular Space	other			--	ENSMUSG00000057181	ENSMUSG00000057181	ENSMUSG00000057181	ENSMUSG00000057181	-0.675	4.62E-03	3.49E-02	N2A 2µM HBCD
TCTA	T-cell leukemia translocation altered	6988	102791	306587	Other	other			--	ENSMUSG00000039461	ENSMUSG00000039461	ENSMUSG00000039461	ENSMUSG00000039461	0.586	4.63E-03	3.49E-02	N2A 2µM HBCD
WDR55	WD repeat domain 55	54853	67936	307494	Nucleus	other			--	--	ENSMUSG00000042660	ENSMUSG00000042660	--	0.834	4.65E-03	3.50E-02	N2A 2µM HBCD
EXOC2	exocyst complex component 2	55770	66482	171455	Cytoplasm	transporter			--	ENSMUSG00000021357	ENSMUSG00000021357	ENSMUSG00000021357	ENSMUSG00000021357	-0.623	4.65E-03	3.51E-02	N2A 2µM HBCD
SMARCC2	SWI/SNF related, matrix associated, actin dependent regulator of chromatin, subfamily c, member 2	6601	68094	685179	Nucleus	transcription regulator			--	ENSMUSG00000025369	ENSMUSG00000025369	ENSMUSG00000025369	ENSMUSG00000025369	0.657	4.65E-03	3.51E-02	N2A 2µM HBCD
PRC1	protein regulator of cytokinesis 1	9055	233406	308761	Nucleus	other			--	--	ENSMUSG00000038943	--	ENSMUSG00000038943	0.498	4.66E-03	3.51E-02	N2A 2µM HBCD
MLH3	mutL homolog 3	27030	217716	314320	Nucleus	other	diagnosis		--	--	ENSMUSG00000021245	ENSMUSG00000021245	--	-0.429	4.66E-03	3.51E-02	N2A 2µM HBCD
ACTN4	actinin, alpha 4	81	60595	63836	Cytoplasm	transcription regulator			--	ENSMUSG00000054808	ENSMUSG00000054808	ENSMUSG00000054808	ENSMUSG00000054808	0.618	4.70E-03	3.53E-02	N2A 2µM HBCD
LPHN2	latrophilin 2	23266	99633	171447	Plasma Membrane	G-protein coupled receptor			--	--	ENSMUSG00000028184	--	--	-0.596	4.74E-03	3.56E-02	N2A 2µM HBCD
PDGFRB	platelet-derived growth factor receptor, beta polypeptide	5159	18596	24629	Plasma Membrane	kinase	prognosis,response to therapy,unspecified application	nilotinib, dasatinib, sunitinib, pazopanib, axitinib, tivozanib, tandutinib, nintedanib, regorafenib, bortezomib/sorafenib, lapatinib/pazopanib, dexamethasone/lenalidomide/sorafenib, bevacizumab/sorafenib, imatinib/sirolimus, imatinib, sorafenib, becaplermin	--	ENSMUSG00000024620	ENSMUSG00000024620	ENSMUSG00000024620	ENSMUSG00000024620	-1.219	4.74E-03	3.56E-02	N2A 2µM HBCD
VCPKMT	valosin containing protein lysine (K) methyltransferase	79609	207965	102548559	Other	enzyme			--	ENSMUSG00000049882	ENSMUSG00000049882	ENSMUSG00000049882	ENSMUSG00000049882	-0.607	4.74E-03	3.56E-02	N2A 2µM HBCD
CLTB	clathrin, light chain B	1212	74325	116561	Plasma Membrane	other			--	--	ENSMUSG00000047547	ENSMUSG00000047547	--	0.565	4.75E-03	3.56E-02	N2A 2µM HBCD
ACBD6	acyl-CoA binding domain containing 6	84320	72482	289125	Other	other			--	--	ENSMUSG00000033701	--	--	-0.640	4.76E-03	3.56E-02	N2A 2µM HBCD
TRNP1	TMF1-regulated nuclear protein 1	388610	69539	688990	Nucleus	other			--	ENSMUSG00000056596	ENSMUSG00000056596	ENSMUSG00000056596	ENSMUSG00000056596	-1.046	4.77E-03	3.57E-02	N2A 2µM HBCD
WARS	tryptophanyl-tRNA synthetase	7453	22375	314442	Cytoplasm	enzyme			--	--	ENSMUSG00000021266	ENSMUSG00000021266	--	-0.922	4.78E-03	3.58E-02	N2A 2µM HBCD
NQO1	NAD(P)H dehydrogenase, quinone 1	1728	18104	24314	Cytoplasm	enzyme	diagnosis,unspecified application		--	--	ENSMUSG00000003849	ENSMUSG00000003849	ENSMUSG00000003849	0.821	4.81E-03	3.59E-02	N2A 2µM HBCD
EPB41L3	erythrocyte membrane protein band 4.1-like 3	23136	13823	116724	Plasma Membrane	other			--	ENSMUSG00000024044	ENSMUSG00000024044	ENSMUSG00000024044	ENSMUSG00000024044	-0.632	4.82E-03	3.59E-02	N2A 2µM HBCD
RPP30	ribonuclease P/MRP 30kDa subunit	10556	54364	685332	Nucleus	enzyme			--	--	ENSMUSG00000024800	ENSMUSG00000024800	ENSMUSG00000024800	0.535	4.83E-03	3.60E-02	N2A 2µM HBCD
CITED2	Cbp/p300-interacting transactivator, with Glu/Asp-rich carboxy-terminal domain, 2	10370	17684	114490	Nucleus	transcription regulator			--	ENSMUSG00000039910	ENSMUSG00000039910	ENSMUSG00000039910	ENSMUSG00000039910	0.614	4.85E-03	3.61E-02	N2A 2µM HBCD
LOC102724828/MRPL23	mitochondrial ribosomal protein L23	102724828|6150	100040519|19935	64360	Cytoplasm	other			--	ENSMUSG00000037772	ENSMUSG00000037772	ENSMUSG00000037772	ENSMUSG00000037772	-0.894	4.85E-03	3.61E-02	N2A 2µM HBCD
PTGIS	prostaglandin I2 (prostacyclin) synthase	5740	19223	25527	Cytoplasm	enzyme		phenylbutazone	--	ENSMUSG00000017969	ENSMUSG00000017969	ENSMUSG00000017969	ENSMUSG00000017969	-0.604	4.85E-03	3.61E-02	N2A 2µM HBCD
SYNJ2BP	synaptojanin 2 binding protein	55333	24071	64531	Cytoplasm	other			--	--	ENSMUSG00000021139	--	--	-0.621	4.87E-03	3.62E-02	N2A 2µM HBCD
ZFP57	ZFP57 zinc finger protein	346171	22715	361783	Nucleus	transcription regulator			--	ENSMUSG00000036036	ENSMUSG00000036036	ENSMUSG00000036036	ENSMUSG00000036036	-1.010	4.92E-03	3.65E-02	N2A 2µM HBCD
ECE2	endothelin converting enzyme 2	9718	107522	408243	Plasma Membrane	peptidase			--	ENSMUSG00000022842	ENSMUSG00000022842	ENSMUSG00000022842	ENSMUSG00000022842	0.813	4.93E-03	3.65E-02	N2A 2µM HBCD
GTF3C1	general transcription factor IIIC, polypeptide 1, alpha 220kDa	2975	233863	171063	Nucleus	transcription regulator			--	ENSMUSG00000032777	ENSMUSG00000032777	ENSMUSG00000032777	ENSMUSG00000032777	0.583	4.95E-03	3.66E-02	N2A 2µM HBCD
DIAPH3	diaphanous-related formin 3	81624	56419	290396	Cytoplasm	enzyme			--	--	ENSMUSG00000022021	--	ENSMUSG00000022021	-0.639	4.97E-03	3.67E-02	N2A 2µM HBCD
REXO2	RNA exonuclease 2	25996	104444	300689	Cytoplasm	enzyme	unspecified application		--	ENSMUSG00000032026	ENSMUSG00000032026	ENSMUSG00000032026	ENSMUSG00000032026	0.858	4.97E-03	3.67E-02	N2A 2µM HBCD
INMT	indolethylamine N-methyltransferase	11185	21743	368066	Cytoplasm	enzyme			--	ENSMUSG00000003477	ENSMUSG00000003477	ENSMUSG00000003477	ENSMUSG00000003477	1.177	4.98E-03	3.68E-02	N2A 2µM HBCD
CIC	capicua transcriptional repressor	23152	71722	308435	Other	other			--	ENSMUSG00000005442	ENSMUSG00000005442	ENSMUSG00000005442	ENSMUSG00000005442	0.642	5.00E-03	3.69E-02	N2A 2µM HBCD
USP44	ubiquitin specific peptidase 44	84101	327799		Nucleus	peptidase			--	--	ENSMUSG00000020020	--	ENSMUSG00000020020	-0.857	5.02E-03	3.70E-02	N2A 2µM HBCD
LIMS1	LIM and senescent cell antigen-like domains 1	3987	110829	499443	Plasma Membrane	other			--	--	ENSMUSG00000019920	--	--	-0.800	5.02E-03	3.70E-02	N2A 2µM HBCD
Dst	dystonin		13518	316313	Plasma Membrane	other			--	--	ENSMUSG00000026131	ENSMUSG00000026131	--	-0.620	5.04E-03	3.71E-02	N2A 2µM HBCD
AQR	aquarius intron-binding spliceosomal factor	9716	11834	366163	Nucleus	other			--	--	ENSMUSG00000040383	--	--	0.887	5.04E-03	3.71E-02	N2A 2µM HBCD
ZAR1	zygote arrest 1	326340	317755	353228	Cytoplasm	other			--	ENSMUSG00000063935	ENSMUSG00000063935	ENSMUSG00000063935	ENSMUSG00000063935	-0.552	5.07E-03	3.73E-02	N2A 2µM HBCD
TNPO2	transportin 2	30000	212999	304670	Nucleus	transporter			--	ENSMUSG00000031691	ENSMUSG00000031691	ENSMUSG00000031691	ENSMUSG00000031691	-0.789	5.09E-03	3.73E-02	N2A 2µM HBCD
FAM103A1	family with sequence similarity 103, member A1	83640	67148	293058	Nucleus	other			--	ENSMUSG00000038646	ENSMUSG00000038646	ENSMUSG00000038646	ENSMUSG00000038646	0.770	5.10E-03	3.74E-02	N2A 2µM HBCD
HSPA8	heat shock 70kDa protein 8	3312	15481	24468	Cytoplasm	enzyme	diagnosis		--	ENSMUSG00000015656	ENSMUSG00000015656	ENSMUSG00000015656	ENSMUSG00000015656	0.544	5.11E-03	3.74E-02	N2A 2µM HBCD
KAT5	K(lysine) acetyltransferase 5	10524	81601	192218	Nucleus	transcription regulator			--	--	ENSMUSG00000024926	--	--	-0.617	5.14E-03	3.76E-02	N2A 2µM HBCD
TMEM231	transmembrane protein 231	79583	234740	361410	Extracellular Space	other			--	ENSMUSG00000031951	ENSMUSG00000031951	ENSMUSG00000031951	ENSMUSG00000031951	-0.775	5.15E-03	3.76E-02	N2A 2µM HBCD
BCAT2	branched chain amino-acid transaminase 2, mitochondrial	587	12036	64203	Cytoplasm	enzyme			--	ENSMUSG00000030826	ENSMUSG00000030826	ENSMUSG00000030826	ENSMUSG00000030826	0.599	5.17E-03	3.78E-02	N2A 2µM HBCD
HIST1H4I	histone cluster 1, H4i	8294	69386	679983	Nucleus	other			--	ENSMUSG00000060981	ENSMUSG00000060981	ENSMUSG00000060981	ENSMUSG00000060981	-0.862	5.18E-03	3.79E-02	N2A 2µM HBCD
SCLY	selenocysteine lyase	51540	50880	363285	Cytoplasm	enzyme			--	ENSMUSG00000026307	ENSMUSG00000026307	ENSMUSG00000026307	ENSMUSG00000026307	0.736	5.18E-03	3.79E-02	N2A 2µM HBCD
SNAPIN	SNAP-associated protein	23557	20615	295217	Plasma Membrane	other			--	ENSMUSG00000001018	ENSMUSG00000001018	ENSMUSG00000001018	ENSMUSG00000001018	0.983	5.19E-03	3.79E-02	N2A 2µM HBCD
CEBPZ	CCAAT/enhancer binding protein (C/EBP), zeta	10153	12607	362686	Nucleus	other			--	ENSMUSG00000024081	ENSMUSG00000024081	ENSMUSG00000024081	ENSMUSG00000024081	0.570	5.20E-03	3.79E-02	N2A 2µM HBCD
CD74	CD74 molecule, major histocompatibility complex, class II invariant chain	972	16149	25599	Plasma Membrane	transmembrane receptor			--	ENSMUSG00000024610	ENSMUSG00000024610	ENSMUSG00000024610	ENSMUSG00000024610	-1.634	5.22E-03	3.80E-02	N2A 2µM HBCD
TMED3	transmembrane emp24 protein transport domain containing 3	23423	66111	300888	Cytoplasm	transporter			--	ENSMUSG00000032353	ENSMUSG00000032353	ENSMUSG00000032353	ENSMUSG00000032353	-0.552	5.23E-03	3.80E-02	N2A 2µM HBCD
MCEMP1	mast cell-expressed membrane protein 1	199675	69189	498128	Other	other			--	ENSMUSG00000013974	ENSMUSG00000013974	ENSMUSG00000013974	ENSMUSG00000013974	-0.833	5.24E-03	3.81E-02	N2A 2µM HBCD
C16orf58	chromosome 16 open reading frame 58	64755	233913	361654	Other	other			--	ENSMUSG00000030780	ENSMUSG00000030780	ENSMUSG00000030780	ENSMUSG00000030780	-0.794	5.25E-03	3.82E-02	N2A 2µM HBCD
IPO11	importin 11	51194	76582	310056	Nucleus	transporter			--	ENSMUSG00000042590	ENSMUSG00000042590	ENSMUSG00000042590	ENSMUSG00000042590	0.603	5.27E-03	3.83E-02	N2A 2µM HBCD
DENND4C	DENN/MADD domain containing 4C	55667	329877	313340	Other	other			--	ENSMUSG00000038024	ENSMUSG00000038024	ENSMUSG00000038024	ENSMUSG00000038024	-1.417	5.29E-03	3.84E-02	N2A 2µM HBCD
FRMD8	FERM domain containing 8	83786	67457	309172	Other	other			--	ENSMUSG00000024816	ENSMUSG00000024816	ENSMUSG00000024816	ENSMUSG00000024816	0.660	5.29E-03	3.84E-02	N2A 2µM HBCD
HILPDA	hypoxia inducible lipid droplet-associated	29923	69573	100361568	Cytoplasm	other	diagnosis		--	ENSMUSG00000043421	ENSMUSG00000043421	ENSMUSG00000043421	ENSMUSG00000043421	0.839	5.29E-03	3.84E-02	N2A 2µM HBCD
Siah1b	seven in absentia 1B		20438		Nucleus	other			--	ENSMUSG00000040749	ENSMUSG00000040749	ENSMUSG00000040749	ENSMUSG00000040749	0.701	5.30E-03	3.84E-02	N2A 2µM HBCD
CACYBP	calcyclin binding protein	27101	12301	289144	Nucleus	other			--	ENSMUSG00000014226	ENSMUSG00000014226	ENSMUSG00000014226	ENSMUSG00000014226	0.528	5.33E-03	3.86E-02	N2A 2µM HBCD
HIF1A	hypoxia inducible factor 1, alpha subunit (basic helix-loop-helix transcription factor)	3091	15251	29560	Nucleus	transcription regulator	diagnosis,efficacy,prognosis,response to therapy		--	ENSMUSG00000021109	ENSMUSG00000021109	ENSMUSG00000021109	ENSMUSG00000021109	-0.686	5.35E-03	3.87E-02	N2A 2µM HBCD
ESCO2	establishment of sister chromatid cohesion N-acetyltransferase 2	157570	71988	691979	Nucleus	enzyme			--	ENSMUSG00000022034	ENSMUSG00000022034	ENSMUSG00000022034	ENSMUSG00000022034	0.870	5.38E-03	3.89E-02	N2A 2µM HBCD
PLRG1	pleiotropic regulator 1	5356	53317	60376	Nucleus	transcription regulator			--	ENSMUSG00000027998	ENSMUSG00000027998	ENSMUSG00000027998	ENSMUSG00000027998	0.634	5.39E-03	3.89E-02	N2A 2µM HBCD
MYBBP1A	MYB binding protein (P160) 1a	10514	18432	60571	Nucleus	transcription regulator	unspecified application		--	--	ENSMUSG00000040463	ENSMUSG00000040463	--	0.637	5.40E-03	3.90E-02	N2A 2µM HBCD
GLRX2	glutaredoxin 2	51022	69367	114022	Cytoplasm	enzyme	safety		--	--	ENSMUSG00000018196	--	ENSMUSG00000018196	0.721	5.41E-03	3.90E-02	N2A 2µM HBCD
E2F1	E2F transcription factor 1	1869	13555	399489	Nucleus	transcription regulator	disease progression,prognosis		--	ENSMUSG00000027490	ENSMUSG00000027490	ENSMUSG00000027490	ENSMUSG00000027490	0.738	5.41E-03	3.90E-02	N2A 2µM HBCD
MRPS18A	mitochondrial ribosomal protein S18A	55168	68565	301249	Cytoplasm	other			--	ENSMUSG00000023967	ENSMUSG00000023967	ENSMUSG00000023967	ENSMUSG00000023967	0.441	5.41E-03	3.90E-02	N2A 2µM HBCD
GYS1	glycogen synthase 1 (muscle)	2997	14936	690987	Cytoplasm	enzyme			--	ENSMUSG00000003865	ENSMUSG00000003865	ENSMUSG00000003865	ENSMUSG00000003865	-0.640	5.42E-03	3.90E-02	N2A 2µM HBCD
RBM4B	RNA binding motif protein 4B	83759	66704	474154	Nucleus	other			--	ENSMUSG00000033760	ENSMUSG00000033760	ENSMUSG00000033760	ENSMUSG00000033760	0.820	5.42E-03	3.90E-02	N2A 2µM HBCD
DHX16	DEAH (Asp-Glu-Ala-His) box polypeptide 16	8449	69192	294232	Nucleus	enzyme			--	ENSMUSG00000024422	ENSMUSG00000024422	ENSMUSG00000024422	ENSMUSG00000024422	0.518	5.43E-03	3.90E-02	N2A 2µM HBCD
SOX17	SRY (sex determining region Y)-box 17	64321	20671	312936	Nucleus	transcription regulator			--	ENSMUSG00000025902	ENSMUSG00000025902	ENSMUSG00000025902	ENSMUSG00000025902	-0.976	5.43E-03	3.90E-02	N2A 2µM HBCD
WDR70	WD repeat domain 70	55100	545085	294783	Other	other			--	ENSMUSG00000039828	ENSMUSG00000039828	ENSMUSG00000039828	ENSMUSG00000039828	-0.529	5.43E-03	3.90E-02	N2A 2µM HBCD
PLOD2	procollagen-lysine, 2-oxoglutarate 5-dioxygenase 2	5352	26432	300901	Cytoplasm	enzyme			--	ENSMUSG00000032374	ENSMUSG00000032374	ENSMUSG00000032374	ENSMUSG00000032374	-0.751	5.46E-03	3.91E-02	N2A 2µM HBCD
RPS21	ribosomal protein S21	6227	66481	81775	Cytoplasm	other			--	ENSMUSG00000039001	ENSMUSG00000039001	ENSMUSG00000039001	ENSMUSG00000039001	1.030	5.46E-03	3.91E-02	N2A 2µM HBCD
CDC42EP1	CDC42 effector protein (Rho GTPase binding) 1	11135	104445	315121	Extracellular Space	other			--	ENSMUSG00000049521	ENSMUSG00000049521	ENSMUSG00000049521	ENSMUSG00000049521	-0.629	5.47E-03	3.92E-02	N2A 2µM HBCD
DNAJB2	DnaJ (Hsp40) homolog, subfamily B, member 2	3300	56812	689593	Nucleus	other			--	ENSMUSG00000026203	ENSMUSG00000026203	ENSMUSG00000026203	ENSMUSG00000026203	-1.143	5.47E-03	3.92E-02	N2A 2µM HBCD
GSDMD	gasdermin D	79792	69146	315084	Extracellular Space	other			--	ENSMUSG00000022575	ENSMUSG00000022575	ENSMUSG00000022575	ENSMUSG00000022575	-0.905	5.47E-03	3.92E-02	N2A 2µM HBCD
MAGOHB	mago-nashi homolog B (Drosophila)	55110	66441	690303	Nucleus	other			--	ENSMUSG00000030188	ENSMUSG00000030188	ENSMUSG00000030188	ENSMUSG00000030188	0.607	5.47E-03	3.92E-02	N2A 2µM HBCD
APBA3	amyloid beta (A4) precursor protein-binding, family A, member 3	9546	57267	83611	Cytoplasm	transporter			--	ENSMUSG00000004931	ENSMUSG00000004931	ENSMUSG00000004931	ENSMUSG00000004931	-0.606	5.48E-03	3.92E-02	N2A 2µM HBCD
CRELD1	cysteine-rich with EGF-like domains 1	78987	171508	312638	Other	other			--	ENSMUSG00000030284	ENSMUSG00000030284	ENSMUSG00000030284	ENSMUSG00000030284	-0.528	5.49E-03	3.92E-02	N2A 2µM HBCD
DOCK5	dedicator of cytokinesis 5	80005	68813	305987	Cytoplasm	other			--	ENSMUSG00000044447	ENSMUSG00000044447	ENSMUSG00000044447	ENSMUSG00000044447	1.082	5.49E-03	3.92E-02	N2A 2µM HBCD
LMF2	lipase maturation factor 2	91289	105847	315218	Other	other			--	ENSMUSG00000022614	ENSMUSG00000022614	ENSMUSG00000022614	ENSMUSG00000022614	0.502	5.49E-03	3.92E-02	N2A 2µM HBCD
SGMS1	sphingomyelin synthase 1	259230	208449	353229	Cytoplasm	enzyme			--	--	ENSMUSG00000040451	--	ENSMUSG00000040451	0.941	5.50E-03	3.93E-02	N2A 2µM HBCD
NAA10	N(alpha)-acetyltransferase 10, NatA catalytic subunit	8260	56292	363518	Nucleus	enzyme			--	ENSMUSG00000031388	ENSMUSG00000031388	ENSMUSG00000031388	ENSMUSG00000031388	0.598	5.51E-03	3.93E-02	N2A 2µM HBCD
ABI1	abl-interactor 1	10006	11308	79249	Cytoplasm	other			--	ENSMUSG00000058835	ENSMUSG00000058835	ENSMUSG00000058835	ENSMUSG00000058835	-0.574	5.52E-03	3.93E-02	N2A 2µM HBCD
RELA	v-rel avian reticuloendotheliosis viral oncogene homolog A	5970	19697	309165	Nucleus	transcription regulator	diagnosis,efficacy	NF-kappaB decoy	--	ENSMUSG00000024927	ENSMUSG00000024927	ENSMUSG00000024927	ENSMUSG00000024927	0.603	5.53E-03	3.94E-02	N2A 2µM HBCD
ATOX1	antioxidant 1 copper chaperone	475	11927	84355	Cytoplasm	transporter			--	ENSMUSG00000018585	ENSMUSG00000018585	ENSMUSG00000018585	ENSMUSG00000018585	0.537	5.58E-03	3.97E-02	N2A 2µM HBCD
RMND5A	required for meiotic nuclear division 5 homolog A (S. cerevisiae)	64795	68477	312439	Other	other			--	ENSMUSG00000002222	ENSMUSG00000002222	ENSMUSG00000002222	ENSMUSG00000002222	-0.678	5.58E-03	3.97E-02	N2A 2µM HBCD
ARL3	ADP-ribosylation factor-like 3	403	56350	64664	Cytoplasm	enzyme			--	ENSMUSG00000025035	ENSMUSG00000025035	ENSMUSG00000025035	ENSMUSG00000025035	-0.633	5.59E-03	3.97E-02	N2A 2µM HBCD
TSPYL4	TSPY-like 4	23270	72480	309828	Nucleus	other			--	ENSMUSG00000039485	ENSMUSG00000039485	ENSMUSG00000039485	ENSMUSG00000039485	-0.997	5.59E-03	3.97E-02	N2A 2µM HBCD
GATAD2A	GATA zinc finger domain containing 2A	54815	234366	290669	Nucleus	transcription regulator			--	--	ENSMUSG00000036180	ENSMUSG00000036180	--	0.494	5.60E-03	3.97E-02	N2A 2µM HBCD
TPST1	tyrosylprotein sulfotransferase 1	8460	22021	288617	Cytoplasm	enzyme			--	ENSMUSG00000034118	ENSMUSG00000034118	ENSMUSG00000034118	ENSMUSG00000034118	0.482	5.60E-03	3.97E-02	N2A 2µM HBCD
DUSP6	dual specificity phosphatase 6	1848	67603	116663	Cytoplasm	phosphatase	diagnosis		--	ENSMUSG00000019960	ENSMUSG00000019960	ENSMUSG00000019960	ENSMUSG00000019960	-1.070	5.61E-03	3.98E-02	N2A 2µM HBCD
SNAP47	synaptosomal-associated protein, 47kDa	116841	67826	303183	Plasma Membrane	other			--	--	ENSMUSG00000009894	--	--	0.560	5.62E-03	3.98E-02	N2A 2µM HBCD
CLEC3B	C-type lectin domain family 3, member B	7123	21922	100912012	Extracellular Space	other			--	ENSMUSG00000025784	ENSMUSG00000025784	ENSMUSG00000025784	ENSMUSG00000025784	1.021	5.63E-03	3.98E-02	N2A 2µM HBCD
HDGFRP2	hepatoma-derived growth factor-related protein 2	84717	15193	171073	Nucleus	other			--	ENSMUSG00000002833	ENSMUSG00000002833	ENSMUSG00000002833	ENSMUSG00000002833	0.575	5.63E-03	3.99E-02	N2A 2µM HBCD
MCM6	minichromosome maintenance complex component 6	4175	17219	29685	Nucleus	enzyme			--	--	ENSMUSG00000026355	ENSMUSG00000026355	--	0.709	5.65E-03	3.99E-02	N2A 2µM HBCD
UBAP2	ubiquitin associated protein 2	55833	68926	313169	Cytoplasm	other			--	ENSMUSG00000028433	ENSMUSG00000028433	ENSMUSG00000028433	ENSMUSG00000028433	0.554	5.65E-03	3.99E-02	N2A 2µM HBCD
PACS2	phosphofurin acidic cluster sorting protein 2	23241	217893	691631	Cytoplasm	other			--	ENSMUSG00000021143	ENSMUSG00000021143	ENSMUSG00000021143	ENSMUSG00000021143	-0.717	5.66E-03	4.00E-02	N2A 2µM HBCD
AKAP1	A kinase (PRKA) anchor protein 1	8165	11640	114124	Cytoplasm	other			--	ENSMUSG00000018428	ENSMUSG00000018428	ENSMUSG00000018428	ENSMUSG00000018428	0.703	5.67E-03	4.00E-02	N2A 2µM HBCD
ETS2	v-ets avian erythroblastosis virus E26 oncogene homolog 2	2114	23872	304063	Nucleus	transcription regulator	efficacy		--	ENSMUSG00000022895	ENSMUSG00000022895	ENSMUSG00000022895	ENSMUSG00000022895	-0.821	5.68E-03	4.00E-02	N2A 2µM HBCD
HNRNPAB	heterogeneous nuclear ribonucleoprotein A/B	3182	15384	100910156	Nucleus	enzyme			--	--	ENSMUSG00000020358	--	--	0.455	5.68E-03	4.00E-02	N2A 2µM HBCD
AGPAT6	1-acylglycerol-3-phosphate O-acyltransferase 6	137964	102247	290843	Cytoplasm	enzyme			--	ENSMUSG00000031545	ENSMUSG00000031545	ENSMUSG00000031545	ENSMUSG00000031545	0.921	5.69E-03	4.00E-02	N2A 2µM HBCD
BID	BH3 interacting domain death agonist	637	12122	64625	Cytoplasm	other			--	ENSMUSG00000004446	ENSMUSG00000004446	ENSMUSG00000004446	ENSMUSG00000004446	0.968	5.69E-03	4.00E-02	N2A 2µM HBCD
C9orf172	chromosome 9 open reading frame 172	389813	381353	362083	Other	other			--	ENSMUSG00000029419	ENSMUSG00000029419	ENSMUSG00000029419	ENSMUSG00000029419	-0.644	5.69E-03	4.00E-02	N2A 2µM HBCD
Gm5848	predicted pseudogene 5848		545531	292688	Other	other			--	ENSMUSG00000063166	ENSMUSG00000063166	ENSMUSG00000063166	ENSMUSG00000063166	0.548	5.69E-03	4.00E-02	N2A 2µM HBCD
CALU	calumenin	813	12321	64366	Cytoplasm	other			--	ENSMUSG00000029767	ENSMUSG00000029767	ENSMUSG00000029767	ENSMUSG00000029767	-0.662	5.71E-03	4.01E-02	N2A 2µM HBCD
WBP11	WW domain binding protein 11	51729	60321	297695	Nucleus	phosphatase			--	--	ENSMUSG00000030216	ENSMUSG00000030216	--	0.525	5.75E-03	4.04E-02	N2A 2µM HBCD
DKK1	dickkopf WNT signaling pathway inhibitor 1	22943	13380	293897|100912050	Extracellular Space	growth factor	efficacy,prognosis,unspecified application		--	ENSMUSG00000024868	ENSMUSG00000024868	ENSMUSG00000024868	ENSMUSG00000024868	1.553	5.75E-03	4.04E-02	N2A 2µM HBCD
OPN1LW	opsin 1 (cone pigments), long-wave-sensitive	5956	14539	89810	Plasma Membrane	G-protein coupled receptor			--	ENSMUSG00000031394	ENSMUSG00000031394	ENSMUSG00000031394	ENSMUSG00000031394	-0.724	5.77E-03	4.05E-02	N2A 2µM HBCD
CHST11	carbohydrate (chondroitin 4) sulfotransferase 11	50515	58250	314694	Cytoplasm	enzyme			--	ENSMUSG00000034612	ENSMUSG00000034612	ENSMUSG00000034612	ENSMUSG00000034612	-0.697	5.78E-03	4.05E-02	N2A 2µM HBCD
TUBB	tubulin, beta class I	203068	22154	29214	Cytoplasm	other	efficacy	ixabepilone, colchicine/probenecid, brentuximab vedotin, cabazitaxel, 6-mercaptopurine/methotrexate/prednisone/vincristine, dexamethasone/doxorubicin/vincristine, gemcitabine/vinorelbine, irinotecan/vincristine, trastuzumab/vinorelbine, methotrexate/vinorelbine, dasatinib/dexamethasone/vincristine, vinorelbine, vincristine, podophyllotoxin, colchicine	--	--	ENSMUSG00000001525	ENSMUSG00000001525	--	0.468	5.80E-03	4.07E-02	N2A 2µM HBCD
RARA	retinoic acid receptor, alpha	5914	19401	24705	Nucleus	ligand-dependent nuclear receptor	diagnosis	etretinate, daunorubicin/tretinoin, idarubicin/tretinoin, doxorubicin/tretinoin, adapalene, arsenic trioxide, isotretinoin, tazarotene, acitretin, tretinoin, tamibarotene, alitretinoin	--	--	ENSMUSG00000037992	ENSMUSG00000037992	--	0.458	5.82E-03	4.07E-02	N2A 2µM HBCD
POLK	polymerase (DNA directed) kappa	51426	27015	171525	Nucleus	enzyme			--	ENSMUSG00000021668	ENSMUSG00000021668	ENSMUSG00000021668	ENSMUSG00000021668	-0.675	5.82E-03	4.07E-02	N2A 2µM HBCD
DLX6	distal-less homeobox 6	1750	13396	500023	Nucleus	transcription regulator			--	ENSMUSG00000029754	ENSMUSG00000029754	ENSMUSG00000029754	ENSMUSG00000029754	0.576	5.84E-03	4.09E-02	N2A 2µM HBCD
RNF6	ring finger protein (C3H2C3 type) 6	6049	74132	304271	Nucleus	transcription regulator			--	ENSMUSG00000029634	ENSMUSG00000029634	ENSMUSG00000029634	ENSMUSG00000029634	0.510	5.84E-03	4.09E-02	N2A 2µM HBCD
Calm1 (includes others)	calmodulin 1		12315|12313|12314	24244|24242|50663	Nucleus	other			--	--	ENSMUSG00000019370	--	--	-0.493	5.86E-03	4.09E-02	N2A 2µM HBCD
C4orf33	chromosome 4 open reading frame 33	132321	73852	361941	Other	other			--	ENSMUSG00000025766	ENSMUSG00000025766	ENSMUSG00000025766	ENSMUSG00000025766	1.382	5.87E-03	4.09E-02	N2A 2µM HBCD
SPARC	secreted protein, acidic, cysteine-rich (osteonectin)	6678	20692	24791	Extracellular Space	other	disease progression,efficacy		--	ENSMUSG00000018593	ENSMUSG00000018593	ENSMUSG00000018593	ENSMUSG00000018593	-1.334	5.87E-03	4.09E-02	N2A 2µM HBCD
BZW1	basic leucine zipper and W2 domains 1	9689	66882	363232	Cytoplasm	translation regulator			--	ENSMUSG00000051223	ENSMUSG00000051223	ENSMUSG00000051223	ENSMUSG00000051223	0.505	5.88E-03	4.10E-02	N2A 2µM HBCD
EHHADH	enoyl-CoA, hydratase/3-hydroxyacyl CoA dehydrogenase	1962	74147	171142	Cytoplasm	enzyme			--	ENSMUSG00000022853	ENSMUSG00000022853	ENSMUSG00000022853	ENSMUSG00000022853	-0.799	5.90E-03	4.11E-02	N2A 2µM HBCD
TRAIP	TRAF interacting protein	10293	22036	367167	Cytoplasm	enzyme			--	ENSMUSG00000032586	ENSMUSG00000032586	ENSMUSG00000032586	ENSMUSG00000032586	0.938	5.91E-03	4.11E-02	N2A 2µM HBCD
TRAPPC13	trafficking protein particle complex 13	80006	66975	294709	Other	other			--	ENSMUSG00000021711	ENSMUSG00000021711	ENSMUSG00000021711	ENSMUSG00000021711	0.595	5.91E-03	4.11E-02	N2A 2µM HBCD
DNAJC18	DnaJ (Hsp40) homolog, subfamily C, member 18	202052	76594	291677	Other	enzyme			--	ENSMUSG00000024350	ENSMUSG00000024350	ENSMUSG00000024350	ENSMUSG00000024350	-1.012	5.92E-03	4.11E-02	N2A 2µM HBCD
IARS	isoleucyl-tRNA synthetase	3376	105148	306804	Cytoplasm	enzyme			--	ENSMUSG00000037851	ENSMUSG00000037851	ENSMUSG00000037851	ENSMUSG00000037851	-0.814	5.92E-03	4.11E-02	N2A 2µM HBCD
CKAP4	cytoskeleton-associated protein 4	10970	216197	362859	Cytoplasm	other			--	ENSMUSG00000046841	ENSMUSG00000046841	ENSMUSG00000046841	ENSMUSG00000046841	0.578	5.93E-03	4.12E-02	N2A 2µM HBCD
NKIRAS1	NFKB inhibitor interacting Ras-like 1	28512	69721	305751	Other	enzyme			--	ENSMUSG00000021772	ENSMUSG00000021772	ENSMUSG00000021772	ENSMUSG00000021772	1.228	5.93E-03	4.12E-02	N2A 2µM HBCD
SMYD4	SET and MYND domain containing 4	114826	319822	287525	Other	other			--	ENSMUSG00000018809	ENSMUSG00000018809	ENSMUSG00000018809	ENSMUSG00000018809	0.696	5.93E-03	4.12E-02	N2A 2µM HBCD
PARN	poly(A)-specific ribonuclease	5073	74108	360464	Nucleus	enzyme			--	ENSMUSG00000022685	ENSMUSG00000022685	ENSMUSG00000022685	ENSMUSG00000022685	-0.774	5.94E-03	4.12E-02	N2A 2µM HBCD
PDE10A	phosphodiesterase 10A	10846	23984	63885	Cytoplasm	enzyme		aspirin/dipyridamole/telmisartan, triflusal, dipyridamole, aspirin/dipyridamole	--	ENSMUSG00000023868	ENSMUSG00000023868	ENSMUSG00000023868	ENSMUSG00000023868	-1.170	5.95E-03	4.13E-02	N2A 2µM HBCD
CHAF1B	chromatin assembly factor 1, subunit B (p60)	8208	110749	288242	Nucleus	other	unspecified application		--	ENSMUSG00000022945	ENSMUSG00000022945	ENSMUSG00000022945	ENSMUSG00000022945	0.758	5.96E-03	4.13E-02	N2A 2µM HBCD
WDR3	WD repeat domain 3	10885	269470	310720	Cytoplasm	other			--	ENSMUSG00000033285	ENSMUSG00000033285	ENSMUSG00000033285	ENSMUSG00000033285	0.997	5.96E-03	4.13E-02	N2A 2µM HBCD
SERBP1	SERPINE1 mRNA binding protein 1	26135	66870		Cytoplasm	other			--	ENSMUSG00000036371	ENSMUSG00000036371	ENSMUSG00000036371	ENSMUSG00000036371	0.550	5.97E-03	4.13E-02	N2A 2µM HBCD
PUF60	poly-U binding splicing factor 60KDa	22827	67959	84401	Nucleus	other			--	ENSMUSG00000002524	ENSMUSG00000002524	ENSMUSG00000002524	ENSMUSG00000002524	0.426	5.98E-03	4.13E-02	N2A 2µM HBCD
RUVBL2	RuvB-like AAA ATPase 2	10856	20174	292907	Nucleus	transcription regulator			--	ENSMUSG00000003868	ENSMUSG00000003868	ENSMUSG00000003868	ENSMUSG00000003868	0.564	5.99E-03	4.13E-02	N2A 2µM HBCD
ZNF496	zinc finger protein 496	84838	268417	287361	Nucleus	transcription regulator			--	ENSMUSG00000020472	ENSMUSG00000020472	ENSMUSG00000020472	ENSMUSG00000020472	0.482	6.04E-03	4.17E-02	N2A 2µM HBCD
UBTF	upstream binding transcription factor, RNA polymerase I	7343	21429	25574	Nucleus	transcription regulator			--	ENSMUSG00000020923	ENSMUSG00000020923	ENSMUSG00000020923	ENSMUSG00000020923	0.528	6.05E-03	4.17E-02	N2A 2µM HBCD
ARL13B	ADP-ribosylation factor-like 13B	200894	68146	304037	Extracellular Space	other			--	--	ENSMUSG00000022911	--	--	-0.725	6.06E-03	4.18E-02	N2A 2µM HBCD
MAPK4	mitogen-activated protein kinase 4	5596	225724	54268	Cytoplasm	kinase			--	ENSMUSG00000024558	ENSMUSG00000024558	ENSMUSG00000024558	ENSMUSG00000024558	-1.254	6.08E-03	4.19E-02	N2A 2µM HBCD
PYCRL	pyrroline-5-carboxylate reductase-like	65263	66194	300035	Other	enzyme			--	--	ENSMUSG00000022571	ENSMUSG00000022571	--	0.720	6.09E-03	4.19E-02	N2A 2µM HBCD
KIFAP3	kinesin-associated protein 3	22920	16579	289168	Cytoplasm	other			--	ENSMUSG00000026585	ENSMUSG00000026585	ENSMUSG00000026585	ENSMUSG00000026585	-0.879	6.09E-03	4.19E-02	N2A 2µM HBCD
TMEM214	transmembrane protein 214	54867	68796	362711	Extracellular Space	other			--	--	ENSMUSG00000038828	ENSMUSG00000038828	--	0.573	6.10E-03	4.19E-02	N2A 2µM HBCD
EEA1	early endosome antigen 1	8411	216238	314764	Cytoplasm	other			--	ENSMUSG00000036499	ENSMUSG00000036499	ENSMUSG00000036499	ENSMUSG00000036499	-0.463	6.11E-03	4.20E-02	N2A 2µM HBCD
ABHD16A	abhydrolase domain containing 16A	7920	193742	361796	Other	other			--	ENSMUSG00000007036	ENSMUSG00000007036	ENSMUSG00000007036	ENSMUSG00000007036	0.662	6.14E-03	4.22E-02	N2A 2µM HBCD
PPP2R3A	protein phosphatase 2, regulatory subunit B'', alpha	5523	235542	363122	Nucleus	phosphatase			--	ENSMUSG00000043154	ENSMUSG00000043154	ENSMUSG00000043154	ENSMUSG00000043154	-0.545	6.15E-03	4.22E-02	N2A 2µM HBCD
STOML1	stomatin (EPB72)-like 1	9399	69106	300748	Other	other			--	ENSMUSG00000032333	ENSMUSG00000032333	ENSMUSG00000032333	ENSMUSG00000032333	-0.689	6.16E-03	4.22E-02	N2A 2µM HBCD
DPY19L4	dpy-19-like 4 (C. elegans)	286148	381510	297824	Other	other			--	--	ENSMUSG00000045205	ENSMUSG00000045205	--	-0.676	6.17E-03	4.22E-02	N2A 2µM HBCD
PDPK1	3-phosphoinositide dependent protein kinase 1	5170	18607	81745	Cytoplasm	kinase			--	ENSMUSG00000024122	ENSMUSG00000024122	ENSMUSG00000024122	ENSMUSG00000024122	-0.633	6.21E-03	4.25E-02	N2A 2µM HBCD
INTS2	integrator complex subunit 2	57508	70422	360589	Nucleus	other			--	--	ENSMUSG00000018068	--	ENSMUSG00000018068	0.767	6.26E-03	4.28E-02	N2A 2µM HBCD
ATG13	autophagy related 13	9776	51897	362164	Cytoplasm	other			--	ENSMUSG00000027244	ENSMUSG00000027244	ENSMUSG00000027244	ENSMUSG00000027244	-0.760	6.26E-03	4.28E-02	N2A 2µM HBCD
GGACT	gamma-glutamylamine cyclotransferase	87769	223267	290500	Cytoplasm	enzyme			--	ENSMUSG00000041625	ENSMUSG00000041625	--	--	1.051	6.27E-03	4.28E-02	N2A 2µM HBCD
DDX56	DEAD (Asp-Glu-Ala-Asp) box helicase 56	54606	52513	289780	Nucleus	enzyme			--	--	ENSMUSG00000004393	ENSMUSG00000004393	--	0.514	6.28E-03	4.28E-02	N2A 2µM HBCD
BTBD10	BTB (POZ) domain containing 10	84280	68815	308890	Cytoplasm	other			--	ENSMUSG00000038187	ENSMUSG00000038187	ENSMUSG00000038187	ENSMUSG00000038187	-0.679	6.32E-03	4.31E-02	N2A 2µM HBCD
EXOSC8	exosome component 8	11340	69639	295050	Nucleus	enzyme			--	ENSMUSG00000027752	ENSMUSG00000027752	ENSMUSG00000027752	ENSMUSG00000027752	-0.547	6.34E-03	4.32E-02	N2A 2µM HBCD
IDH3G	isocitrate dehydrogenase 3 (NAD+) gamma	3421	15929	25179	Cytoplasm	enzyme			--	ENSMUSG00000002010	ENSMUSG00000002010	ENSMUSG00000002010	ENSMUSG00000002010	0.491	6.36E-03	4.33E-02	N2A 2µM HBCD
KIRREL	kin of IRRE like (Drosophila)	55243	170643	310695	Plasma Membrane	other			--	ENSMUSG00000041734	ENSMUSG00000041734	ENSMUSG00000041734	ENSMUSG00000041734	-0.909	6.36E-03	4.33E-02	N2A 2µM HBCD
AFAP1L2	actin filament associated protein 1-like 2	84632	226250	292130	Cytoplasm	other			--	--	ENSMUSG00000025083	ENSMUSG00000025083	--	-0.614	6.37E-03	4.33E-02	N2A 2µM HBCD
SENP1	SUMO1/sentrin specific peptidase 1	29843	223870	300193	Nucleus	peptidase			--	--	ENSMUSG00000033075	ENSMUSG00000033075	ENSMUSG00000033075	0.776	6.38E-03	4.33E-02	N2A 2µM HBCD
FANCD2OS	FANCD2 opposite strand	115795	70979	500294	Other	other			--	--	ENSMUSG00000033963	ENSMUSG00000033963	--	-0.804	6.38E-03	4.33E-02	N2A 2µM HBCD
ACP1	acid phosphatase 1, soluble	52	11431	302513	Cytoplasm	phosphatase			--	--	ENSMUSG00000044573	ENSMUSG00000044573	--	-0.480	6.39E-03	4.33E-02	N2A 2µM HBCD
VPS39	vacuolar protein sorting 39 homolog (S. cerevisiae)	23339	269338	362199	Cytoplasm	transporter			--	ENSMUSG00000027291	ENSMUSG00000027291	ENSMUSG00000027291	ENSMUSG00000027291	-0.729	6.39E-03	4.34E-02	N2A 2µM HBCD
TRA2B	transformer 2 beta homolog (Drosophila)	6434	20462	117259	Nucleus	other			--	--	ENSMUSG00000022858	--	--	-0.746	6.41E-03	4.34E-02	N2A 2µM HBCD
CHST2	carbohydrate (N-acetylglucosamine-6-O) sulfotransferase 2	9435	54371	367145	Cytoplasm	enzyme			--	--	ENSMUSG00000033350	ENSMUSG00000033350	ENSMUSG00000033350	1.118	6.44E-03	4.35E-02	N2A 2µM HBCD
RECQL4	RecQ protein-like 4	9401	79456	300057	Nucleus	enzyme			--	--	ENSMUSG00000033762	ENSMUSG00000033762	--	0.680	6.44E-03	4.35E-02	N2A 2µM HBCD
CDKN1B	cyclin-dependent kinase inhibitor 1B (p27, Kip1)	1027	12576	83571	Nucleus	kinase	diagnosis,disease progression,efficacy,prognosis,response to therapy		--	--	ENSMUSG00000003031	ENSMUSG00000003031	--	-0.453	6.44E-03	4.35E-02	N2A 2µM HBCD
CDCA5	cell division cycle associated 5	113130	67849	684771|686151|100910252	Cytoplasm	other			--	ENSMUSG00000024791	ENSMUSG00000024791	ENSMUSG00000024791	ENSMUSG00000024791	0.651	6.44E-03	4.35E-02	N2A 2µM HBCD
EXOSC3	exosome component 3	51010	66362	313243	Nucleus	enzyme			--	ENSMUSG00000028322	ENSMUSG00000028322	ENSMUSG00000028322	ENSMUSG00000028322	-0.569	6.44E-03	4.35E-02	N2A 2µM HBCD
LRRC40	leucine rich repeat containing 40	55631	67144	310946	Nucleus	other			--	--	ENSMUSG00000063052	ENSMUSG00000063052	--	0.715	6.45E-03	4.35E-02	N2A 2µM HBCD
SENP5	SUMO1/sentrin specific peptidase 5	205564	320213	679900|690251|303874	Nucleus	peptidase			--	ENSMUSG00000022772	ENSMUSG00000022772	ENSMUSG00000022772	ENSMUSG00000022772	-0.814	6.45E-03	4.35E-02	N2A 2µM HBCD
MYO1B	myosin IB	4430	17912	117057	Cytoplasm	other			--	--	ENSMUSG00000018417	--	ENSMUSG00000018417	-0.600	6.46E-03	4.36E-02	N2A 2µM HBCD
YARS	tyrosyl-tRNA synthetase	8565	107271	313047	Cytoplasm	enzyme			--	ENSMUSG00000028811	ENSMUSG00000028811	ENSMUSG00000028811	ENSMUSG00000028811	-0.895	6.47E-03	4.36E-02	N2A 2µM HBCD
EPN2	epsin 2	22905	13855	60443	Cytoplasm	other			--	ENSMUSG00000001036	ENSMUSG00000001036	ENSMUSG00000001036	ENSMUSG00000001036	-0.439	6.50E-03	4.38E-02	N2A 2µM HBCD
GP1BB	glycoprotein Ib (platelet), beta polypeptide	2812	14724	116727	Plasma Membrane	other			--	ENSMUSG00000050761	ENSMUSG00000050761	ENSMUSG00000050761	ENSMUSG00000050761	-0.740	6.50E-03	4.38E-02	N2A 2µM HBCD
MDH1	malate dehydrogenase 1, NAD (soluble)	4190	17449	24551	Cytoplasm	enzyme			--	--	ENSMUSG00000020321	--	ENSMUSG00000020321	0.487	6.51E-03	4.38E-02	N2A 2µM HBCD
CDKN2AIP	CDKN2A interacting protein	55602	70925	306455	Nucleus	transcription regulator			--	ENSMUSG00000038069	ENSMUSG00000038069	ENSMUSG00000038069	ENSMUSG00000038069	-0.865	6.51E-03	4.38E-02	N2A 2µM HBCD
RNF13	ring finger protein 13	11342	24017		Cytoplasm	enzyme			--	ENSMUSG00000036503	ENSMUSG00000036503	ENSMUSG00000036503	ENSMUSG00000036503	-0.640	6.51E-03	4.38E-02	N2A 2µM HBCD
USP3	ubiquitin specific peptidase 3	9960	235441	363084	Cytoplasm	peptidase			--	ENSMUSG00000032376	ENSMUSG00000032376	ENSMUSG00000032376	ENSMUSG00000032376	-0.840	6.51E-03	4.38E-02	N2A 2µM HBCD
FAM13B	family with sequence similarity 13, member B	51306	225358	291694	Cytoplasm	other			--	ENSMUSG00000036501	ENSMUSG00000036501	ENSMUSG00000036501	ENSMUSG00000036501	0.648	6.55E-03	4.40E-02	N2A 2µM HBCD
RNF126	ring finger protein 126	55658	70294	314613	Other	other			--	--	ENSMUSG00000035890	ENSMUSG00000035890	--	0.593	6.56E-03	4.40E-02	N2A 2µM HBCD
MRPS5	mitochondrial ribosomal protein S5	64969	77721	296134	Cytoplasm	other			--	ENSMUSG00000027374	ENSMUSG00000027374	ENSMUSG00000027374	ENSMUSG00000027374	0.457	6.56E-03	4.40E-02	N2A 2µM HBCD
JPH3	junctophilin 3	57338	57340	307916	Plasma Membrane	ion channel			--	ENSMUSG00000025318	ENSMUSG00000025318	ENSMUSG00000025318	ENSMUSG00000025318	-0.590	6.57E-03	4.41E-02	N2A 2µM HBCD
AMFR	autocrine motility factor receptor, E3 ubiquitin protein ligase	267	23802	361367	Plasma Membrane	transmembrane receptor			--	ENSMUSG00000031751	ENSMUSG00000031751	ENSMUSG00000031751	ENSMUSG00000031751	-0.588	6.59E-03	4.41E-02	N2A 2µM HBCD
C12orf4	chromosome 12 open reading frame 4	57102	28040	297607	Cytoplasm	other			--	ENSMUSG00000030347	ENSMUSG00000030347	ENSMUSG00000030347	ENSMUSG00000030347	1.431	6.59E-03	4.41E-02	N2A 2µM HBCD
SNX5	sorting nexin 5	27131	69178		Cytoplasm	transporter			--	ENSMUSG00000027423	ENSMUSG00000027423	ENSMUSG00000027423	ENSMUSG00000027423	0.507	6.59E-03	4.41E-02	N2A 2µM HBCD
DBT	dihydrolipoamide branched chain transacylase E2	1629	13171	29611	Cytoplasm	enzyme			--	ENSMUSG00000000340	ENSMUSG00000000340	ENSMUSG00000000340	ENSMUSG00000000340	-0.542	6.60E-03	4.41E-02	N2A 2µM HBCD
RNF187	ring finger protein 187	149603	108660	360533	Nucleus	enzyme			--	ENSMUSG00000020496	ENSMUSG00000020496	ENSMUSG00000020496	ENSMUSG00000020496	0.596	6.60E-03	4.41E-02	N2A 2µM HBCD
PPTC7	PTC7 protein phosphatase homolog (S. cerevisiae)	160760	320717	304488	Cytoplasm	phosphatase			--	ENSMUSG00000038582	ENSMUSG00000038582	ENSMUSG00000038582	ENSMUSG00000038582	0.624	6.61E-03	4.42E-02	N2A 2µM HBCD
OR10J5	olfactory receptor, family 10, subfamily J, member 5	127385	18313	304985	Plasma Membrane	G-protein coupled receptor			--	ENSMUSG00000037924	ENSMUSG00000037924	ENSMUSG00000037924	ENSMUSG00000037924	-1.138	6.62E-03	4.42E-02	N2A 2µM HBCD
ZFP36	ZFP36 ring finger protein	7538	22695	79426	Nucleus	transcription regulator			--	ENSMUSG00000044786	ENSMUSG00000044786	ENSMUSG00000044786	ENSMUSG00000044786	-0.808	6.62E-03	4.42E-02	N2A 2µM HBCD
CARKD	carbohydrate kinase domain containing	55739	69225	361185	Cytoplasm	enzyme			--	ENSMUSG00000031505	ENSMUSG00000031505	ENSMUSG00000031505	ENSMUSG00000031505	-0.513	6.64E-03	4.42E-02	N2A 2µM HBCD
RAF1	Raf-1 proto-oncogene, serine/threonine kinase	5894	110157	24703	Cytoplasm	kinase	efficacy	CHIR-265, vemurafenib, dabrafenib, regorafenib, bortezomib/sorafenib, dexamethasone/lenalidomide/sorafenib, bevacizumab/sorafenib, dabrafenib/trametinib, sorafenib	--	ENSMUSG00000000441	ENSMUSG00000000441	ENSMUSG00000000441	ENSMUSG00000000441	0.422	6.64E-03	4.42E-02	N2A 2µM HBCD
MAP3K12	mitogen-activated protein kinase kinase kinase 12	7786	26404	25579	Cytoplasm	kinase	unspecified application		--	ENSMUSG00000023050	ENSMUSG00000023050	ENSMUSG00000023050	ENSMUSG00000023050	0.509	6.66E-03	4.43E-02	N2A 2µM HBCD
RRP8	ribosomal RNA processing 8, methyltransferase, homolog (yeast)	23378	101867	308911	Nucleus	enzyme			--	ENSMUSG00000030888	ENSMUSG00000030888	ENSMUSG00000030888	ENSMUSG00000030888	0.693	6.66E-03	4.43E-02	N2A 2µM HBCD
CREB3	cAMP responsive element binding protein 3	10488	12913	298400	Nucleus	transcription regulator			--	ENSMUSG00000028466	ENSMUSG00000028466	ENSMUSG00000028466	ENSMUSG00000028466	0.745	6.67E-03	4.43E-02	N2A 2µM HBCD
SAA1	serum amyloid A1	6288	20209|20208		Extracellular Space	transporter	diagnosis,unspecified application		--	ENSMUSG00000057465	ENSMUSG00000057465	ENSMUSG00000057465	ENSMUSG00000057465	0.593	6.67E-03	4.43E-02	N2A 2µM HBCD
CCDC115	coiled-coil domain containing 115	84317	69668	363213	Cytoplasm	other			--	ENSMUSG00000042111	ENSMUSG00000042111	ENSMUSG00000042111	ENSMUSG00000042111	1.010	6.69E-03	4.44E-02	N2A 2µM HBCD
LEO1	Leo1, Paf1/RNA polymerase II complex component, homolog (S. cerevisiae)	123169	235497	300837	Nucleus	other			--	ENSMUSG00000042487	ENSMUSG00000042487	ENSMUSG00000042487	ENSMUSG00000042487	0.531	6.69E-03	4.44E-02	N2A 2µM HBCD
SREBF2	sterol regulatory element binding transcription factor 2	6721	20788	300095	Nucleus	transcription regulator			--	ENSMUSG00000022463	ENSMUSG00000022463	ENSMUSG00000022463	ENSMUSG00000022463	-0.654	6.71E-03	4.46E-02	N2A 2µM HBCD
GON4L	gon-4-like (C. elegans)	54856	76022	499653	Cytoplasm	other			--	ENSMUSG00000054199	ENSMUSG00000054199	ENSMUSG00000054199	ENSMUSG00000054199	0.616	6.73E-03	4.46E-02	N2A 2µM HBCD
REXO4	REX4, RNA exonuclease 4 homolog (S. cerevisiae)	57109	227656	311826	Nucleus	transcription regulator			--	ENSMUSG00000052406	ENSMUSG00000052406	ENSMUSG00000052406	ENSMUSG00000052406	0.522	6.79E-03	4.49E-02	N2A 2µM HBCD
TFF1	trefoil factor 1	7031	21784	117270	Extracellular Space	other			--	ENSMUSG00000024032	ENSMUSG00000024032	ENSMUSG00000024032	ENSMUSG00000024032	-1.086	6.79E-03	4.49E-02	N2A 2µM HBCD
TMEM216	transmembrane protein 216	51259	68642	361727	Extracellular Space	other			--	--	ENSMUSG00000024667	ENSMUSG00000024667	--	0.585	6.80E-03	4.50E-02	N2A 2µM HBCD
NEIL2	nei endonuclease VIII-like 2 (E. coli)	252969	382913	305957	Nucleus	enzyme			--	--	ENSMUSG00000035121	ENSMUSG00000035121	--	2.148	6.81E-03	4.50E-02	N2A 2µM HBCD
C16orf59	chromosome 16 open reading frame 59	80178	72016	100158225	Other	other			--	ENSMUSG00000024118	ENSMUSG00000024118	ENSMUSG00000024118	ENSMUSG00000024118	0.795	6.81E-03	4.50E-02	N2A 2µM HBCD
TBX20	T-box 20	57057	57246		Nucleus	transcription regulator			--	ENSMUSG00000031965	ENSMUSG00000031965	ENSMUSG00000031965	ENSMUSG00000031965	1.203	6.82E-03	4.51E-02	N2A 2µM HBCD
KRT13	keratin 13, type I	3860	16663	287699	Cytoplasm	other			--	--	ENSMUSG00000044041	ENSMUSG00000044041	--	1.928	6.87E-03	4.53E-02	N2A 2µM HBCD
ELP2	elongator acetyltransferase complex subunit 2	55250	58523	307545	Cytoplasm	other			--	ENSMUSG00000024271	ENSMUSG00000024271	ENSMUSG00000024271	ENSMUSG00000024271	0.381	6.87E-03	4.53E-02	N2A 2µM HBCD
SCARB2	scavenger receptor class B, member 2	950	12492	117106	Plasma Membrane	other	disease progression		--	--	ENSMUSG00000029426	ENSMUSG00000029426	--	-0.400	6.89E-03	4.53E-02	N2A 2µM HBCD
ARHGEF7	Rho guanine nucleotide exchange factor (GEF) 7	8874	54126	114559	Cytoplasm	other			--	ENSMUSG00000031511	ENSMUSG00000031511	ENSMUSG00000031511	ENSMUSG00000031511	0.470	6.89E-03	4.53E-02	N2A 2µM HBCD
RPL41	ribosomal protein L41	6171	67945	124440	Cytoplasm	other			--	ENSMUSG00000060143	ENSMUSG00000060143	ENSMUSG00000060143	ENSMUSG00000060143	-0.544	6.89E-03	4.53E-02	N2A 2µM HBCD
PPAN	peter pan homolog (Drosophila)	56342	235036	298699	Nucleus	other			--	--	ENSMUSG00000004100	ENSMUSG00000004100	--	0.579	6.90E-03	4.53E-02	N2A 2µM HBCD
CFAP126	cilia and flagella associated protein 126	257177	75472	498278	Other	other			--	ENSMUSG00000026649	ENSMUSG00000026649	ENSMUSG00000026649	ENSMUSG00000026649	-0.675	6.90E-03	4.53E-02	N2A 2µM HBCD
ZMAT3	zinc finger, matrin-type 3	64393	22401	64394	Nucleus	other			--	ENSMUSG00000027663	ENSMUSG00000027663	ENSMUSG00000027663	ENSMUSG00000027663	0.799	6.90E-03	4.53E-02	N2A 2µM HBCD
POLR2E	polymerase (RNA) II (DNA directed) polypeptide E, 25kDa	5434	66420	690966	Nucleus	enzyme			--	ENSMUSG00000004667	ENSMUSG00000004667	ENSMUSG00000004667	ENSMUSG00000004667	0.448	6.92E-03	4.54E-02	N2A 2µM HBCD
CCNB1	cyclin B1	891	268697|434175	25203	Cytoplasm	kinase			--	--	ENSMUSG00000041431	--	ENSMUSG00000041431	0.664	6.94E-03	4.55E-02	N2A 2µM HBCD
SQLE	squalene epoxidase	6713	20775	29230	Cytoplasm	enzyme		terbinafine, butenafine, naftifine	--	ENSMUSG00000022351	ENSMUSG00000022351	ENSMUSG00000022351	ENSMUSG00000022351	0.567	6.94E-03	4.55E-02	N2A 2µM HBCD
RAB10	RAB10, member RAS oncogene family	10890	19325	50993	Cytoplasm	enzyme			--	ENSMUSG00000020671	ENSMUSG00000020671	ENSMUSG00000020671	ENSMUSG00000020671	-0.626	6.96E-03	4.56E-02	N2A 2µM HBCD
AFF1	AF4/FMR2 family, member 1	4299	17355	305152	Nucleus	transcription regulator			--	ENSMUSG00000029313	ENSMUSG00000029313	ENSMUSG00000029313	ENSMUSG00000029313	-0.782	6.97E-03	4.56E-02	N2A 2µM HBCD
FNDC3A	fibronectin type III domain containing 3A	22862	319448	306022	Cytoplasm	other			--	ENSMUSG00000033487	ENSMUSG00000033487	ENSMUSG00000033487	ENSMUSG00000033487	-0.668	6.98E-03	4.57E-02	N2A 2µM HBCD
MAP7D2	MAP7 domain containing 2	256714	78283	317508	Other	other			--	ENSMUSG00000041020	ENSMUSG00000041020	ENSMUSG00000041020	ENSMUSG00000041020	0.511	6.99E-03	4.57E-02	N2A 2µM HBCD
PAN2	PAN2 poly(A) specific ribonuclease subunit	9924	103135	408200	Cytoplasm	peptidase			--	ENSMUSG00000005682	ENSMUSG00000005682	ENSMUSG00000005682	ENSMUSG00000005682	-0.740	6.99E-03	4.57E-02	N2A 2µM HBCD
SNRPB	small nuclear ribonucleoprotein polypeptides B and B1	6628	20638	171365	Nucleus	other			--	ENSMUSG00000027404	ENSMUSG00000027404	ENSMUSG00000027404	ENSMUSG00000027404	0.593	6.99E-03	4.57E-02	N2A 2µM HBCD
SERTAD1	SERTA domain containing 1	29950	55942	361526	Nucleus	transcription regulator	unspecified application		--	--	ENSMUSG00000008384	ENSMUSG00000008384	ENSMUSG00000008384	-0.555	7.00E-03	4.57E-02	N2A 2µM HBCD
SRP9	signal recognition particle 9kDa	6726	100503508|27058	690345	Cytoplasm	other			--	ENSMUSG00000026511	ENSMUSG00000026511	ENSMUSG00000026511	ENSMUSG00000026511	-0.441	7.02E-03	4.58E-02	N2A 2µM HBCD
FRMD5	FERM domain containing 5	84978	228564	311362	Other	other			--	ENSMUSG00000027238	ENSMUSG00000027238	ENSMUSG00000027238	ENSMUSG00000027238	-0.696	7.03E-03	4.58E-02	N2A 2µM HBCD
TOX4	TOX high mobility group box family member 4	9878	268741	286990	Nucleus	other			--	ENSMUSG00000016831	ENSMUSG00000016831	ENSMUSG00000016831	ENSMUSG00000016831	-0.453	7.03E-03	4.58E-02	N2A 2µM HBCD
NKRF	NFKB repressing factor	55922	77286		Nucleus	transcription regulator			--	ENSMUSG00000044149	ENSMUSG00000044149	ENSMUSG00000044149	ENSMUSG00000044149	1.032	7.05E-03	4.60E-02	N2A 2µM HBCD
DTX3	deltex 3, E3 ubiquitin ligase	196403	80904	500847	Cytoplasm	other			--	ENSMUSG00000040415	ENSMUSG00000040415	ENSMUSG00000040415	ENSMUSG00000040415	-0.502	7.06E-03	4.60E-02	N2A 2µM HBCD
BCL2L1	BCL2-like 1	598	12048	24888	Cytoplasm	other	efficacy,prognosis		--	--	ENSMUSG00000007659	ENSMUSG00000007659	ENSMUSG00000007659	-0.488	7.08E-03	4.61E-02	N2A 2µM HBCD
ATL1	atlastin GTPase 1	51062	73991	362750	Cytoplasm	enzyme			--	ENSMUSG00000021066	ENSMUSG00000021066	ENSMUSG00000021066	ENSMUSG00000021066	-0.879	7.08E-03	4.61E-02	N2A 2µM HBCD
CEP162	centrosomal protein 162kDa	22832	382090	300880	Nucleus	other			--	ENSMUSG00000056919	ENSMUSG00000056919	ENSMUSG00000056919	ENSMUSG00000056919	-0.742	7.09E-03	4.61E-02	N2A 2µM HBCD
SHFM1	split hand/foot malformation (ectrodactyly) type 1	7979	20422	680532	Nucleus	peptidase			--	--	ENSMUSG00000042541	ENSMUSG00000042541	--	0.516	7.10E-03	4.61E-02	N2A 2µM HBCD
ITGA6	integrin, alpha 6	3655	16403	114517	Plasma Membrane	transmembrane receptor			--	ENSMUSG00000027111	ENSMUSG00000027111	ENSMUSG00000027111	ENSMUSG00000027111	-1.331	7.10E-03	4.61E-02	N2A 2µM HBCD
PDCD11	programmed cell death 11	22984	18572	309458	Nucleus	other			--	ENSMUSG00000025047	ENSMUSG00000025047	ENSMUSG00000025047	ENSMUSG00000025047	0.652	7.11E-03	4.61E-02	N2A 2µM HBCD
PELP1	proline, glutamate and leucine rich protein 1	27043	75273	360552	Nucleus	other	response to therapy		--	--	ENSMUSG00000018921	ENSMUSG00000018921	--	0.819	7.14E-03	4.63E-02	N2A 2µM HBCD
MTFMT	mitochondrial methionyl-tRNA formyltransferase	123263	69606	315763	Cytoplasm	enzyme			--	ENSMUSG00000059183	ENSMUSG00000059183	ENSMUSG00000059183	ENSMUSG00000059183	-0.645	7.14E-03	4.63E-02	N2A 2µM HBCD
ISG20	interferon stimulated exonuclease gene 20kDa	3669	57444	293052	Nucleus	enzyme			--	ENSMUSG00000039236	ENSMUSG00000039236	ENSMUSG00000039236	ENSMUSG00000039236	-0.834	7.17E-03	4.64E-02	N2A 2µM HBCD
SLC16A14	solute carrier family 16, member 14	151473	71781	316578	Other	other			--	ENSMUSG00000026220	ENSMUSG00000026220	ENSMUSG00000026220	ENSMUSG00000026220	-0.664	7.17E-03	4.64E-02	N2A 2µM HBCD
CHPT1	choline phosphotransferase 1	56994	212862	362866	Cytoplasm	enzyme			--	ENSMUSG00000060002	ENSMUSG00000060002	ENSMUSG00000060002	ENSMUSG00000060002	-0.805	7.18E-03	4.64E-02	N2A 2µM HBCD
HIPK2	homeodomain interacting protein kinase 2	28996	15258	362342	Nucleus	kinase			--	ENSMUSG00000061436	ENSMUSG00000061436	ENSMUSG00000061436	ENSMUSG00000061436	0.489	7.18E-03	4.64E-02	N2A 2µM HBCD
SCFD1	sec1 family domain containing 1	23256	76983	54350	Cytoplasm	transporter			--	ENSMUSG00000020952	ENSMUSG00000020952	ENSMUSG00000020952	ENSMUSG00000020952	-0.488	7.18E-03	4.64E-02	N2A 2µM HBCD
ZNF507	zinc finger protein 507	22847	668501	292816	Nucleus	other			--	ENSMUSG00000044452	ENSMUSG00000044452	ENSMUSG00000044452	ENSMUSG00000044452	1.064	7.18E-03	4.64E-02	N2A 2µM HBCD
CERS4	ceramide synthase 4	79603	67260	304208	Cytoplasm	transcription regulator	diagnosis		--	ENSMUSG00000008206	ENSMUSG00000008206	ENSMUSG00000008206	ENSMUSG00000008206	-0.756	7.21E-03	4.66E-02	N2A 2µM HBCD
SUCLA2	succinate-CoA ligase, ADP-forming, beta subunit	8803	20916	361071	Cytoplasm	enzyme			--	ENSMUSG00000022110	ENSMUSG00000022110	ENSMUSG00000022110	ENSMUSG00000022110	0.816	7.21E-03	4.66E-02	N2A 2µM HBCD
PPP2R3C	protein phosphatase 2, regulatory subunit B'', gamma	55012	59032	362739	Cytoplasm	other			--	ENSMUSG00000021022	ENSMUSG00000021022	ENSMUSG00000021022	ENSMUSG00000021022	-0.595	7.22E-03	4.66E-02	N2A 2µM HBCD
IL17RC	interleukin 17 receptor C	84818	171095	297520	Plasma Membrane	transmembrane receptor			--	--	ENSMUSG00000030281	ENSMUSG00000030281	--	-0.473	7.23E-03	4.66E-02	N2A 2µM HBCD
ACOX1	acyl-CoA oxidase 1, palmitoyl	51	11430	50681	Cytoplasm	enzyme			--	ENSMUSG00000020777	ENSMUSG00000020777	ENSMUSG00000020777	ENSMUSG00000020777	0.682	7.23E-03	4.66E-02	N2A 2µM HBCD
COQ10A	coenzyme Q10 homolog A (S. cerevisiae)	93058	210582	362810	Cytoplasm	other			--	ENSMUSG00000039914	ENSMUSG00000039914	ENSMUSG00000039914	ENSMUSG00000039914	-0.715	7.23E-03	4.66E-02	N2A 2µM HBCD
PFKP	phosphofructokinase, platelet	5214	56421	60416	Cytoplasm	kinase			--	ENSMUSG00000021196	ENSMUSG00000021196	ENSMUSG00000021196	ENSMUSG00000021196	-0.749	7.23E-03	4.66E-02	N2A 2µM HBCD
MPND	MPN domain containing	84954	68047	681944	Other	other			--	ENSMUSG00000003199	ENSMUSG00000003199	ENSMUSG00000003199	ENSMUSG00000003199	-0.616	7.26E-03	4.67E-02	N2A 2µM HBCD
TRAPPC6A	trafficking protein particle complex 6A	79090	67091	680465	Cytoplasm	other			--	ENSMUSG00000002043	ENSMUSG00000002043	ENSMUSG00000002043	ENSMUSG00000002043	-1.016	7.26E-03	4.67E-02	N2A 2µM HBCD
IDI1	isopentenyl-diphosphate delta isomerase 1	3422	319554	89784	Cytoplasm	enzyme			--	--	ENSMUSG00000058258	--	ENSMUSG00000058258	0.938	7.28E-03	4.68E-02	N2A 2µM HBCD
GAMT	guanidinoacetate N-methyltransferase	2593	14431	25257	Cytoplasm	enzyme			--	ENSMUSG00000020150	ENSMUSG00000020150	ENSMUSG00000020150	ENSMUSG00000020150	0.619	7.29E-03	4.68E-02	N2A 2µM HBCD
ACYP2	acylphosphatase 2, muscle type	98	75572	364224	Cytoplasm	enzyme			--	--	ENSMUSG00000060923	ENSMUSG00000060923	--	0.609	7.31E-03	4.69E-02	N2A 2µM HBCD
FARSB	phenylalanyl-tRNA synthetase, beta subunit	10056	23874	301544	Cytoplasm	enzyme			--	ENSMUSG00000026245	ENSMUSG00000026245	ENSMUSG00000026245	ENSMUSG00000026245	-0.831	7.31E-03	4.69E-02	N2A 2µM HBCD
MFN1	mitofusin 1	55669	67414	192647	Cytoplasm	enzyme			--	--	ENSMUSG00000027668	ENSMUSG00000027668	--	-0.449	7.32E-03	4.70E-02	N2A 2µM HBCD
CSF2RA	colony stimulating factor 2 receptor, alpha, low-affinity (granulocyte-macrophage)	1438	12982	652957	Plasma Membrane	transmembrane receptor		sargramostim, mavrilimumab, EPO/sargramostim, rituximab/sargramostim	--	ENSMUSG00000059326	ENSMUSG00000059326	ENSMUSG00000059326	ENSMUSG00000059326	-0.773	7.36E-03	4.72E-02	N2A 2µM HBCD
EXOSC1	exosome component 1	51013	66583	679140	Nucleus	enzyme			--	--	ENSMUSG00000034321	--	--	0.721	7.36E-03	4.72E-02	N2A 2µM HBCD
TMEM131	transmembrane protein 131	23505	56030	316335	Extracellular Space	other			--	ENSMUSG00000026116	ENSMUSG00000026116	ENSMUSG00000026116	ENSMUSG00000026116	-0.516	7.37E-03	4.72E-02	N2A 2µM HBCD
MRPL11	mitochondrial ribosomal protein L11	65003	66419	293666	Cytoplasm	other			--	--	ENSMUSG00000024902	ENSMUSG00000024902	--	0.489	7.38E-03	4.72E-02	N2A 2µM HBCD
CCNG2	cyclin G2	901	12452	29157	Nucleus	other			--	ENSMUSG00000029385	ENSMUSG00000029385	ENSMUSG00000029385	ENSMUSG00000029385	-0.754	7.38E-03	4.72E-02	N2A 2µM HBCD
GADD45GIP1	growth arrest and DNA-damage-inducible, gamma interacting protein 1	90480	102060	288916	Nucleus	other			--	ENSMUSG00000033751	ENSMUSG00000033751	ENSMUSG00000033751	ENSMUSG00000033751	0.524	7.38E-03	4.72E-02	N2A 2µM HBCD
TAF11	TAF11 RNA polymerase II, TATA box binding protein (TBP)-associated factor, 28kDa	6882	68776	309638	Nucleus	transcription regulator			--	ENSMUSG00000024218	ENSMUSG00000024218	ENSMUSG00000024218	ENSMUSG00000024218	0.700	7.38E-03	4.72E-02	N2A 2µM HBCD
NDE1	nudE neurodevelopment protein 1	54820	67203	83836	Nucleus	other			--	ENSMUSG00000022678	ENSMUSG00000022678	ENSMUSG00000022678	ENSMUSG00000022678	0.804	7.41E-03	4.73E-02	N2A 2µM HBCD
WWOX	WW domain containing oxidoreductase	51741	80707	292041	Cytoplasm	enzyme			--	ENSMUSG00000004637	ENSMUSG00000004637	ENSMUSG00000004637	ENSMUSG00000004637	-0.601	7.41E-03	4.73E-02	N2A 2µM HBCD
GTF3C3	general transcription factor IIIC, polypeptide 3, 102kDa	9330	98488	316810	Nucleus	transcription regulator			--	ENSMUSG00000041303	ENSMUSG00000041303	ENSMUSG00000041303	ENSMUSG00000041303	0.499	7.42E-03	4.73E-02	N2A 2µM HBCD
VIPR2	vasoactive intestinal peptide receptor 2	7434	22355	29555	Plasma Membrane	G-protein coupled receptor			--	ENSMUSG00000011171	ENSMUSG00000011171	ENSMUSG00000011171	ENSMUSG00000011171	-0.655	7.43E-03	4.74E-02	N2A 2µM HBCD
GOLT1B	golgi transport 1B	51026	66964	362460	Cytoplasm	other			--	--	ENSMUSG00000030245	ENSMUSG00000030245	--	0.946	7.51E-03	4.77E-02	N2A 2µM HBCD
IRF2BP1	interferon regulatory factor 2 binding protein 1	26145	272359	308404	Nucleus	transcription regulator			--	ENSMUSG00000044030	ENSMUSG00000044030	ENSMUSG00000044030	ENSMUSG00000044030	0.756	7.51E-03	4.77E-02	N2A 2µM HBCD
SLC35A4	solute carrier family 35, member A4	113829	67843	257647	Other	transporter			--	--	ENSMUSG00000033272	--	ENSMUSG00000033272	0.594	7.52E-03	4.78E-02	N2A 2µM HBCD
DBI	diazepam binding inhibitor (GABA receptor modulator, acyl-CoA binding protein)	1622	13167	25045	Cytoplasm	other			--	ENSMUSG00000026385	ENSMUSG00000026385	ENSMUSG00000026385	ENSMUSG00000026385	-0.679	7.53E-03	4.78E-02	N2A 2µM HBCD
ENTPD4	ectonucleoside triphosphate diphosphohydrolase 4	9583	100862375|67464	361063	Cytoplasm	enzyme			--	ENSMUSG00000022066	ENSMUSG00000022066	ENSMUSG00000022066	ENSMUSG00000022066	-0.850	7.53E-03	4.78E-02	N2A 2µM HBCD
PQBP1	polyglutamine binding protein 1	10084	54633	302557	Nucleus	transcription regulator			--	ENSMUSG00000031157	ENSMUSG00000031157	ENSMUSG00000031157	ENSMUSG00000031157	0.526	7.53E-03	4.78E-02	N2A 2µM HBCD
BIRC5	baculoviral IAP repeat containing 5	332	11799	64041	Cytoplasm	other	diagnosis,disease progression,efficacy,prognosis,response to therapy		--	--	ENSMUSG00000017716	--	ENSMUSG00000017716	0.501	7.57E-03	4.80E-02	N2A 2µM HBCD
USP48	ubiquitin specific peptidase 48	84196	170707	362636	Plasma Membrane	peptidase			--	ENSMUSG00000043411	ENSMUSG00000043411	ENSMUSG00000043411	ENSMUSG00000043411	-0.691	7.61E-03	4.82E-02	N2A 2µM HBCD
PIAS3	protein inhibitor of activated STAT, 3	10401	229615	83614	Nucleus	transcription regulator			--	ENSMUSG00000028101	ENSMUSG00000028101	ENSMUSG00000028101	ENSMUSG00000028101	-0.756	7.62E-03	4.83E-02	N2A 2µM HBCD
NAPB	N-ethylmaleimide-sensitive factor attachment protein, beta	63908	17957	499903	Cytoplasm	transporter			--	ENSMUSG00000027438	ENSMUSG00000027438	ENSMUSG00000027438	ENSMUSG00000027438	-1.089	7.67E-03	4.85E-02	N2A 2µM HBCD
VCPIP1	valosin containing protein (p97)/p47 complex interacting protein 1	80124	70675	286761	Cytoplasm	peptidase			--	ENSMUSG00000045210	ENSMUSG00000045210	ENSMUSG00000045210	ENSMUSG00000045210	-0.522	7.67E-03	4.85E-02	N2A 2µM HBCD
ETV5	ets variant 5	2119	104156	303828	Nucleus	transcription regulator			104156	--	ENSMUSG00000013089	ENSMUSG00000013089	ENSMUSG00000013089	0.787	7.68E-03	4.86E-02	N2A 2µM HBCD
ATP11C	ATPase, class VI, type 11C	286410	320940	317599	Plasma Membrane	transporter			--	ENSMUSG00000062949	ENSMUSG00000062949	ENSMUSG00000062949	ENSMUSG00000062949	-0.650	7.70E-03	4.87E-02	N2A 2µM HBCD
PIP5K1B	phosphatidylinositol-4-phosphate 5-kinase, type I, beta	8395	18719	309419	Cytoplasm	kinase			--	ENSMUSG00000024867	ENSMUSG00000024867	ENSMUSG00000024867	ENSMUSG00000024867	0.949	7.70E-03	4.87E-02	N2A 2µM HBCD
PCDH17	protocadherin 17	27253	219228	306055	Other	other			--	ENSMUSG00000035566	ENSMUSG00000035566	ENSMUSG00000035566	ENSMUSG00000035566	-0.550	7.74E-03	4.88E-02	N2A 2µM HBCD
ZAR1L	zygote arrest 1-like	646799	545824		Cytoplasm	other			--	ENSMUSG00000056586	ENSMUSG00000056586	ENSMUSG00000056586	ENSMUSG00000056586	0.638	7.78E-03	4.90E-02	N2A 2µM HBCD
ZDHHC12	zinc finger, DHHC-type containing 12	84885	66220	366014	Other	enzyme			--	ENSMUSG00000015335	ENSMUSG00000015335	ENSMUSG00000015335	ENSMUSG00000015335	0.667	7.79E-03	4.91E-02	N2A 2µM HBCD
SCPEP1	serine carboxypeptidase 1	59342	74617	114861	Cytoplasm	peptidase			--	ENSMUSG00000000278	ENSMUSG00000000278	ENSMUSG00000000278	ENSMUSG00000000278	-0.785	7.80E-03	4.91E-02	N2A 2µM HBCD
MRPL36	mitochondrial ribosomal protein L36	64979	94066	364656|100910528	Cytoplasm	other			--	ENSMUSG00000021607	ENSMUSG00000021607	ENSMUSG00000021607	ENSMUSG00000021607	0.557	7.81E-03	4.91E-02	N2A 2µM HBCD
EXT1	exostosin glycosyltransferase 1	2131	14042	299907	Cytoplasm	enzyme			--	ENSMUSG00000061731	ENSMUSG00000061731	ENSMUSG00000061731	ENSMUSG00000061731	-1.170	7.83E-03	4.92E-02	N2A 2µM HBCD
MZB1	marginal zone B and B1 cell-specific protein	51237	69816	291675	Extracellular Space	other			--	ENSMUSG00000024353	ENSMUSG00000024353	ENSMUSG00000024353	ENSMUSG00000024353	-0.798	7.83E-03	4.92E-02	N2A 2µM HBCD
CGGBP1	CGG triplet repeat binding protein 1	8545	106143	288353	Nucleus	other			--	ENSMUSG00000054604	ENSMUSG00000054604	ENSMUSG00000054604	ENSMUSG00000054604	-0.535	7.84E-03	4.93E-02	N2A 2µM HBCD
PCSK4	proprotein convertase subtilisin/kexin type 4	54760	18551	171085	Extracellular Space	peptidase			--	ENSMUSG00000020131	ENSMUSG00000020131	ENSMUSG00000020131	ENSMUSG00000020131	-0.733	7.87E-03	4.94E-02	N2A 2µM HBCD
SMIM3	small integral membrane protein 3	85027	106878	286910	Other	ion channel			--	ENSMUSG00000038059	ENSMUSG00000038059	ENSMUSG00000038059	ENSMUSG00000038059	-0.626	7.88E-03	4.94E-02	N2A 2µM HBCD
EPB41	erythrocyte membrane protein band 4.1	2035	269587	313052	Plasma Membrane	other			--	--	ENSMUSG00000028906	--	ENSMUSG00000028906	-0.704	7.90E-03	4.94E-02	N2A 2µM HBCD
CDK2	cyclin-dependent kinase 2	1017	12566	362817	Nucleus	kinase		BMS-387032, alvocidib	--	ENSMUSG00000025358	ENSMUSG00000025358	ENSMUSG00000025358	ENSMUSG00000025358	-0.544	7.90E-03	4.94E-02	N2A 2µM HBCD
PTPRF	protein tyrosine phosphatase, receptor type, F	5792	19268	360406	Plasma Membrane	phosphatase			--	ENSMUSG00000033295	ENSMUSG00000033295	ENSMUSG00000033295	ENSMUSG00000033295	-0.675	7.90E-03	4.94E-02	N2A 2µM HBCD
ZSWIM4	zinc finger, SWIM-type containing 4	65249	212168	304655	Other	other			--	ENSMUSG00000035671	ENSMUSG00000035671	ENSMUSG00000035671	ENSMUSG00000035671	-0.567	7.90E-03	4.94E-02	N2A 2µM HBCD
C5orf42	chromosome 5 open reading frame 42	65250	73692		Other	other			--	ENSMUSG00000039801	ENSMUSG00000039801	ENSMUSG00000039801	ENSMUSG00000039801	-0.781	7.91E-03	4.94E-02	N2A 2µM HBCD
FAM129A	family with sequence similarity 129, member A	116496	63913	63912	Cytoplasm	other			--	--	ENSMUSG00000026483	ENSMUSG00000026483	--	-0.871	7.93E-03	4.95E-02	N2A 2µM HBCD
PLCB3	phospholipase C, beta 3 (phosphatidylinositol-specific)	5331	18797	29322	Cytoplasm	enzyme			--	ENSMUSG00000024960	ENSMUSG00000024960	ENSMUSG00000024960	ENSMUSG00000024960	0.519	7.93E-03	4.95E-02	N2A 2µM HBCD
CTBP1	C-terminal binding protein 1	1487	13016	29382	Nucleus	enzyme			--	ENSMUSG00000037373	ENSMUSG00000037373	ENSMUSG00000037373	ENSMUSG00000037373	0.433	7.98E-03	4.97E-02	N2A 2µM HBCD
SNX2	sorting nexin 2	6643	67804	291464	Cytoplasm	transporter			--	ENSMUSG00000034484	ENSMUSG00000034484	ENSMUSG00000034484	ENSMUSG00000034484	-0.562	7.98E-03	4.97E-02	N2A 2µM HBCD
VPS8	vacuolar protein sorting 8 homolog (S. cerevisiae)	23355	209018	287990	Other	other			--	ENSMUSG00000033653	ENSMUSG00000033653	ENSMUSG00000033653	ENSMUSG00000033653	-0.624	7.99E-03	4.97E-02	N2A 2µM HBCD
MFSD4	major facilitator superfamily domain containing 4	148808	213006	498228	Other	other			--	ENSMUSG00000059149	ENSMUSG00000059149	ENSMUSG00000059149	ENSMUSG00000059149	-1.079	8.00E-03	4.98E-02	N2A 2µM HBCD
BSND	barttin CLCNK-type chloride channel accessory beta subunit	7809	140475	192675	Plasma Membrane	other			--	ENSMUSG00000025418	ENSMUSG00000025418	ENSMUSG00000025418	ENSMUSG00000025418	0.747	8.02E-03	4.99E-02	N2A 2µM HBCD
TBC1D23	TBC1 domain family, member 23	55773	67581	304019	Other	other			--	ENSMUSG00000022749	ENSMUSG00000022749	ENSMUSG00000022749	ENSMUSG00000022749	-0.654	8.06E-03	5.00E-02	N2A 2µM HBCD
CCNC	cyclin C	892	51813	114839	Nucleus	other			--	--	ENSMUSG00000028252	--	ENSMUSG00000028252	1.000	8.07E-03	5.00E-02	N2A 2µM HBCD
STX16	syntaxin 16	8675	228960	362283	Cytoplasm	transporter			--	ENSMUSG00000027522	ENSMUSG00000027522	ENSMUSG00000027522	ENSMUSG00000027522	-0.795	8.11E-03	5.02E-02	N2A 2µM HBCD
MAP3K4	mitogen-activated protein kinase kinase kinase 4	4216	26407	308106	Cytoplasm	kinase			--	ENSMUSG00000014426	ENSMUSG00000014426	ENSMUSG00000014426	ENSMUSG00000014426	-0.571	8.13E-03	5.03E-02	N2A 2µM HBCD
HTR6	5-hydroxytryptamine (serotonin) receptor 6, G protein-coupled	3362	15565	64354	Plasma Membrane	G-protein coupled receptor		asenapine, WAY-181187, sertindole	--	ENSMUSG00000028747	ENSMUSG00000028747	ENSMUSG00000028747	ENSMUSG00000028747	-0.692	8.14E-03	5.03E-02	N2A 2µM HBCD
GKAP1	G kinase anchoring protein 1	80318	56278	361202	Cytoplasm	other			--	ENSMUSG00000021552	ENSMUSG00000021552	ENSMUSG00000021552	ENSMUSG00000021552	-0.666	8.15E-03	5.03E-02	N2A 2µM HBCD
RAB14	RAB14, member RAS oncogene family	51552	68365	94197	Cytoplasm	enzyme			--	ENSMUSG00000026878	ENSMUSG00000026878	ENSMUSG00000026878	ENSMUSG00000026878	-0.387	8.16E-03	5.04E-02	N2A 2µM HBCD
KREMEN1	kringle containing transmembrane protein 1	83999	84035	114107	Plasma Membrane	other			--	ENSMUSG00000020393	ENSMUSG00000020393	ENSMUSG00000020393	ENSMUSG00000020393	-0.919	8.18E-03	5.05E-02	N2A 2µM HBCD
SLC35F6	solute carrier family 35, member F6	54978	74919	298851	Cytoplasm	other			--	--	ENSMUSG00000029175	--	--	1.272	8.18E-03	5.05E-02	N2A 2µM HBCD
CDC37	cell division cycle 37	11140	12539	114562	Cytoplasm	other			--	ENSMUSG00000019471	ENSMUSG00000019471	ENSMUSG00000019471	ENSMUSG00000019471	0.672	8.20E-03	5.06E-02	N2A 2µM HBCD
RCE1	Ras converting CAAX endopeptidase 1	9986	19671	309153	Cytoplasm	peptidase			--	ENSMUSG00000024889	ENSMUSG00000024889	ENSMUSG00000024889	ENSMUSG00000024889	-0.528	8.24E-03	5.08E-02	N2A 2µM HBCD
RAB3GAP2	RAB3 GTPase activating protein subunit 2 (non-catalytic)	25782	98732	289350	Cytoplasm	enzyme			--	ENSMUSG00000039318	ENSMUSG00000039318	ENSMUSG00000039318	ENSMUSG00000039318	-0.661	8.28E-03	5.10E-02	N2A 2µM HBCD
TAGLN	transgelin	6876	21345	25123	Cytoplasm	other	diagnosis		--	--	ENSMUSG00000032085	ENSMUSG00000032085	ENSMUSG00000032085	1.228	8.32E-03	5.12E-02	N2A 2µM HBCD
PIK3C2B	phosphatidylinositol-4-phosphate 3-kinase, catalytic subunit type 2 beta	5287	240752	289021	Cytoplasm	kinase			--	ENSMUSG00000026447	ENSMUSG00000026447	ENSMUSG00000026447	ENSMUSG00000026447	1.891	8.33E-03	5.12E-02	N2A 2µM HBCD
ZDHHC16	zinc finger, DHHC-type containing 16	84287	74168	654495	Cytoplasm	enzyme			--	ENSMUSG00000025157	ENSMUSG00000025157	ENSMUSG00000025157	ENSMUSG00000025157	0.780	8.34E-03	5.12E-02	N2A 2µM HBCD
HAUS8	HAUS augmin-like complex, subunit 8	93323	76478	290626	Cytoplasm	other			--	ENSMUSG00000035439	ENSMUSG00000035439	ENSMUSG00000035439	ENSMUSG00000035439	-1.346	8.38E-03	5.14E-02	N2A 2µM HBCD
MLXIP	MLX interacting protein	22877	208104	304479	Nucleus	other			--	ENSMUSG00000038342	ENSMUSG00000038342	ENSMUSG00000038342	ENSMUSG00000038342	-1.272	8.38E-03	5.14E-02	N2A 2µM HBCD
RPGR	retinitis pigmentosa GTPase regulator	6103	19893	367733	Cytoplasm	other			--	ENSMUSG00000031174	ENSMUSG00000031174	ENSMUSG00000031174	ENSMUSG00000031174	0.587	8.39E-03	5.14E-02	N2A 2µM HBCD
UMPS	uridine monophosphate synthetase	7372	22247	288051	Cytoplasm	enzyme		pyrazofurin	--	ENSMUSG00000022814	ENSMUSG00000022814	ENSMUSG00000022814	ENSMUSG00000022814	0.825	8.39E-03	5.14E-02	N2A 2µM HBCD
RTTN	rotatin	25914	246102	291377	Other	other			--	ENSMUSG00000023066	ENSMUSG00000023066	ENSMUSG00000023066	--	0.619	8.48E-03	5.18E-02	N2A 2µM HBCD
IP6K2	inositol hexakisphosphate kinase 2	51447	76500	59268	Cytoplasm	kinase			--	ENSMUSG00000032599	ENSMUSG00000032599	ENSMUSG00000032599	ENSMUSG00000032599	2.476	8.50E-03	5.18E-02	N2A 2µM HBCD
ZNF608	zinc finger protein 608	57507	269023	307296	Other	other			--	ENSMUSG00000052713	ENSMUSG00000052713	ENSMUSG00000052713	ENSMUSG00000052713	-0.611	8.50E-03	5.18E-02	N2A 2µM HBCD
DUSP14	dual specificity phosphatase 14	11072	56405	365977|360580	Other	phosphatase			--	--	ENSMUSG00000018648	ENSMUSG00000018648	ENSMUSG00000018648	-0.820	8.52E-03	5.19E-02	N2A 2µM HBCD
SMARCAD1	SWI/SNF-related, matrix-associated actin-dependent regulator of chromatin, subfamily a, containing DEAD/H box 1	56916	13990	312398	Nucleus	enzyme			--	ENSMUSG00000029920	ENSMUSG00000029920	ENSMUSG00000029920	ENSMUSG00000029920	0.511	8.52E-03	5.19E-02	N2A 2µM HBCD
TMEM135	transmembrane protein 135	65084	72759	293098	Cytoplasm	other			--	ENSMUSG00000039428	ENSMUSG00000039428	ENSMUSG00000039428	ENSMUSG00000039428	-1.071	8.56E-03	5.21E-02	N2A 2µM HBCD
TULP3	tubby like protein 3	7289	22158	688749	Extracellular Space	other			--	ENSMUSG00000001521	ENSMUSG00000001521	ENSMUSG00000001521	ENSMUSG00000001521	0.456	8.57E-03	5.21E-02	N2A 2µM HBCD
ACADVL	acyl-CoA dehydrogenase, very long chain	37	11370	25363	Cytoplasm	enzyme	unspecified application		--	ENSMUSG00000018574	ENSMUSG00000018574	ENSMUSG00000018574	ENSMUSG00000018574	-0.716	8.58E-03	5.21E-02	N2A 2µM HBCD
BDP1	B double prime 1, subunit of RNA polymerase III transcription initiation factor IIIB	55814	544971		Nucleus	transcription regulator			--	ENSMUSG00000049658	ENSMUSG00000049658	ENSMUSG00000049658	ENSMUSG00000049658	0.873	8.59E-03	5.22E-02	N2A 2µM HBCD
SEC22B	SEC22 vesicle trafficking protein homolog B (S. cerevisiae) (gene/pseudogene)	9554	20333	310710	Cytoplasm	other			--	ENSMUSG00000027879	ENSMUSG00000027879	ENSMUSG00000027879	ENSMUSG00000027879	-0.401	8.60E-03	5.22E-02	N2A 2µM HBCD
SPRTN	SprT-like N-terminal domain	83932	244666	292101	Nucleus	other			--	ENSMUSG00000031986	ENSMUSG00000031986	ENSMUSG00000031986	ENSMUSG00000031986	0.514	8.63E-03	5.23E-02	N2A 2µM HBCD
RAD51	RAD51 recombinase	5888	19361	499870	Nucleus	enzyme	efficacy,response to therapy		--	ENSMUSG00000027323	ENSMUSG00000027323	ENSMUSG00000027323	ENSMUSG00000027323	0.887	8.66E-03	5.24E-02	N2A 2µM HBCD
TRIM24	tripartite motif containing 24	8805	21848		Nucleus	transcription regulator			--	ENSMUSG00000029833	ENSMUSG00000029833	ENSMUSG00000029833	ENSMUSG00000029833	-0.973	8.67E-03	5.25E-02	N2A 2µM HBCD
MRPL27	mitochondrial ribosomal protein L27	51264	622268|94064	287635	Cytoplasm	other			--	ENSMUSG00000024414	ENSMUSG00000024414	ENSMUSG00000024414	ENSMUSG00000024414	0.915	8.69E-03	5.26E-02	N2A 2µM HBCD
MVB12A	multivesicular body subunit 12A	93343	73711	290635	Cytoplasm	other			--	ENSMUSG00000031813	ENSMUSG00000031813	ENSMUSG00000031813	ENSMUSG00000031813	-0.562	8.69E-03	5.26E-02	N2A 2µM HBCD
CPEB4	cytoplasmic polyadenylation element binding protein 4	80315	67579	303010	Plasma Membrane	other			--	ENSMUSG00000020300	ENSMUSG00000020300	ENSMUSG00000020300	ENSMUSG00000020300	-0.932	8.71E-03	5.26E-02	N2A 2µM HBCD
MRPS22	mitochondrial ribosomal protein S22	56945	64655	683519	Cytoplasm	other			--	ENSMUSG00000032459	ENSMUSG00000032459	ENSMUSG00000032459	ENSMUSG00000032459	0.559	8.71E-03	5.26E-02	N2A 2µM HBCD
WNK4	WNK lysine deficient protein kinase 4	65266	69847	287715	Plasma Membrane	kinase			--	ENSMUSG00000035112	ENSMUSG00000035112	ENSMUSG00000035112	ENSMUSG00000035112	-0.605	8.71E-03	5.26E-02	N2A 2µM HBCD
ENAH	enabled homolog (Drosophila)	55740	13800	360891	Plasma Membrane	other	disease progression		--	--	ENSMUSG00000022995	ENSMUSG00000022995	--	1.442	8.74E-03	5.28E-02	N2A 2µM HBCD
WNT9A	wingless-type MMTV integration site family, member 9A	7483	216795	287357	Extracellular Space	other			--	ENSMUSG00000000126	ENSMUSG00000000126	ENSMUSG00000000126	ENSMUSG00000000126	-0.539	8.75E-03	5.28E-02	N2A 2µM HBCD
ERO1LB	ERO1-like beta (S. cerevisiae)	56605	67475	364755	Cytoplasm	enzyme			--	ENSMUSG00000057069	ENSMUSG00000057069	ENSMUSG00000057069	ENSMUSG00000057069	-0.718	8.76E-03	5.28E-02	N2A 2µM HBCD
BRAF	B-Raf proto-oncogene, serine/threonine kinase	673	109880	114486	Cytoplasm	enzyme	diagnosis,prognosis,response to therapy	vemurafenib, dabrafenib, regorafenib, bortezomib/sorafenib, dexamethasone/lenalidomide/sorafenib, bevacizumab/sorafenib, LGX-818, dabrafenib/trametinib, sorafenib	--	ENSMUSG00000002413	ENSMUSG00000002413	ENSMUSG00000002413	ENSMUSG00000002413	-0.684	8.77E-03	5.28E-02	N2A 2µM HBCD
TMEM206	transmembrane protein 206	55248	66950	305070	Plasma Membrane	other			--	ENSMUSG00000026627	ENSMUSG00000026627	ENSMUSG00000026627	ENSMUSG00000026627	-0.582	8.77E-03	5.28E-02	N2A 2µM HBCD
PRR14	proline rich 14	78994	233895	691898	Other	other			--	ENSMUSG00000030822	ENSMUSG00000030822	ENSMUSG00000030822	ENSMUSG00000030822	0.438	8.78E-03	5.29E-02	N2A 2µM HBCD
PUS7	pseudouridylate synthase 7 (putative)	54517	78697	296751	Other	other			--	ENSMUSG00000057541	ENSMUSG00000057541	ENSMUSG00000057541	ENSMUSG00000057541	0.605	8.79E-03	5.29E-02	N2A 2µM HBCD
TRIP4	thyroid hormone receptor interactor 4	9325	56404	315769	Nucleus	transcription regulator			--	ENSMUSG00000032386	ENSMUSG00000032386	ENSMUSG00000032386	ENSMUSG00000032386	-0.593	8.83E-03	5.31E-02	N2A 2µM HBCD
RRP36	ribosomal RNA processing 36 homolog (S. cerevisiae)	88745	224823	100360664	Nucleus	other			--	ENSMUSG00000023971	ENSMUSG00000023971	ENSMUSG00000023971	ENSMUSG00000023971	0.924	8.84E-03	5.32E-02	N2A 2µM HBCD
SLC25A20	solute carrier family 25 (carnitine/acylcarnitine translocase), member 20	788	57279	117035	Cytoplasm	transporter			--	ENSMUSG00000032602	ENSMUSG00000032602	ENSMUSG00000032602	ENSMUSG00000032602	-0.729	8.85E-03	5.32E-02	N2A 2µM HBCD
STOML2	stomatin (EPB72)-like 2	30968	66592	298203	Plasma Membrane	other	prognosis		--	ENSMUSG00000028455	ENSMUSG00000028455	ENSMUSG00000028455	ENSMUSG00000028455	0.532	8.86E-03	5.32E-02	N2A 2µM HBCD
PEX6	peroxisomal biogenesis factor 6	5190	224824	117265	Cytoplasm	enzyme			--	ENSMUSG00000002763	ENSMUSG00000002763	ENSMUSG00000002763	ENSMUSG00000002763	0.917	8.87E-03	5.32E-02	N2A 2µM HBCD
PTPDC1	protein tyrosine phosphatase domain containing 1	138639	218232	291022	Extracellular Space	phosphatase			--	ENSMUSG00000038042	ENSMUSG00000038042	ENSMUSG00000038042	ENSMUSG00000038042	-0.839	8.87E-03	5.32E-02	N2A 2µM HBCD
Gm14459 (includes others)	synovial sarcoma, X member B, breakpoint 1		387131|625480|382206|67985|278174|436188|631002|387284|668976|387586|385312|546263	691903	Nucleus	other			--	--	ENSMUSG00000035371	ENSMUSG00000035371	--	0.976	8.88E-03	5.32E-02	N2A 2µM HBCD
ABCA2	ATP-binding cassette, sub-family A (ABC1), member 2	20	11305	79248	Plasma Membrane	transporter			--	ENSMUSG00000026944	ENSMUSG00000026944	ENSMUSG00000026944	ENSMUSG00000026944	0.727	8.88E-03	5.32E-02	N2A 2µM HBCD
ATP2B4	ATPase, Ca++ transporting, plasma membrane 4	493	381290	29600	Plasma Membrane	transporter			--	ENSMUSG00000026463	ENSMUSG00000026463	ENSMUSG00000026463	ENSMUSG00000026463	-0.603	8.88E-03	5.32E-02	N2A 2µM HBCD
FBXO11	F-box protein 11	80204	225055	301674	Cytoplasm	enzyme			--	ENSMUSG00000005371	ENSMUSG00000005371	ENSMUSG00000005371	ENSMUSG00000005371	-0.832	8.89E-03	5.32E-02	N2A 2µM HBCD
ZC3H18	zinc finger CCCH-type containing 18	124245	76014	292067	Nucleus	other			--	--	ENSMUSG00000017478	ENSMUSG00000017478	--	0.481	8.90E-03	5.32E-02	N2A 2µM HBCD
COQ2	coenzyme Q2 4-hydroxybenzoate polyprenyltransferase	27235	71883	498332	Cytoplasm	enzyme			--	--	ENSMUSG00000029319	ENSMUSG00000029319	--	-0.938	8.90E-03	5.32E-02	N2A 2µM HBCD
C4orf27	chromosome 4 open reading frame 27	54969	72612	290706	Nucleus	other			--	ENSMUSG00000038005	ENSMUSG00000038005	ENSMUSG00000038005	ENSMUSG00000038005	-0.698	8.94E-03	5.34E-02	N2A 2µM HBCD
ASCC1	activating signal cointegrator 1 complex subunit 1	51008	69090	294512	Nucleus	transcription regulator			--	ENSMUSG00000044475	ENSMUSG00000044475	ENSMUSG00000044475	ENSMUSG00000044475	-0.733	8.95E-03	5.34E-02	N2A 2µM HBCD
LTBP4	latent transforming growth factor beta binding protein 4	8425	108075	292734	Extracellular Space	growth factor			--	--	ENSMUSG00000040488	--	ENSMUSG00000040488	-0.558	8.97E-03	5.35E-02	N2A 2µM HBCD
RBM39	RNA binding motif protein 39	9584	170791	100910882	Nucleus	transcription regulator			--	ENSMUSG00000027620	ENSMUSG00000027620	ENSMUSG00000027620	ENSMUSG00000027620	0.435	9.00E-03	5.36E-02	N2A 2µM HBCD
RBMS3	RNA binding motif, single stranded interacting protein 3	27303	207181	680726	Other	other			--	ENSMUSG00000039607	ENSMUSG00000039607	ENSMUSG00000039607	ENSMUSG00000039607	-0.497	9.00E-03	5.36E-02	N2A 2µM HBCD
ACVRL1	activin A receptor type II-like 1	94	11482	25237	Plasma Membrane	kinase	diagnosis		--	ENSMUSG00000000530	ENSMUSG00000000530	ENSMUSG00000000530	ENSMUSG00000000530	-0.572	9.03E-03	5.38E-02	N2A 2µM HBCD
GPA33	glycoprotein A33 (transmembrane)	10223	59290	360873	Plasma Membrane	other			--	ENSMUSG00000000544	ENSMUSG00000000544	ENSMUSG00000000544	ENSMUSG00000000544	-0.701	9.04E-03	5.38E-02	N2A 2µM HBCD
RBM10	RNA binding motif protein 10	8241	236732	64510	Nucleus	other			--	ENSMUSG00000031060	ENSMUSG00000031060	ENSMUSG00000031060	ENSMUSG00000031060	0.509	9.07E-03	5.40E-02	N2A 2µM HBCD
DENND5B	DENN/MADD domain containing 5B	160518	320560	100365679	Other	other			--	ENSMUSG00000030313	ENSMUSG00000030313	ENSMUSG00000030313	ENSMUSG00000030313	-0.470	9.09E-03	5.41E-02	N2A 2µM HBCD
SCD	stearoyl-CoA desaturase (delta-9-desaturase)	6319	20249	246074	Cytoplasm	enzyme	diagnosis		--	ENSMUSG00000037071	ENSMUSG00000037071	ENSMUSG00000037071	ENSMUSG00000037071	-1.474	9.12E-03	5.42E-02	N2A 2µM HBCD
Pramel1	preferentially expressed antigen in melanoma-like 1		83491	691051	Cytoplasm	other			--	--	ENSMUSG00000041805	--	ENSMUSG00000041805	0.956	9.18E-03	5.45E-02	N2A 2µM HBCD
NR2C2	nuclear receptor subfamily 2, group C, member 2	7182	22026	50659	Nucleus	ligand-dependent nuclear receptor			--	ENSMUSG00000005893	ENSMUSG00000005893	ENSMUSG00000005893	ENSMUSG00000005893	-0.462	9.19E-03	5.45E-02	N2A 2µM HBCD
AKAP8L	A kinase (PRKA) anchor protein 8-like	26993	54194	299569	Nucleus	other			--	--	ENSMUSG00000002625	--	ENSMUSG00000002625	-0.578	9.21E-03	5.46E-02	N2A 2µM HBCD
GARS	glycyl-tRNA synthetase	2617	353172	297113	Cytoplasm	enzyme			--	ENSMUSG00000029777	ENSMUSG00000029777	ENSMUSG00000029777	ENSMUSG00000029777	-0.819	9.21E-03	5.46E-02	N2A 2µM HBCD
Srrm2	serine/arginine repetitive matrix 2		75956		Nucleus	other			--	ENSMUSG00000039218	ENSMUSG00000039218	ENSMUSG00000039218	ENSMUSG00000039218	0.486	9.21E-03	5.46E-02	N2A 2µM HBCD
KIAA1429	KIAA1429	25962	66185	313061	Nucleus	other			--	ENSMUSG00000040720	ENSMUSG00000040720	ENSMUSG00000040720	ENSMUSG00000040720	1.142	9.22E-03	5.46E-02	N2A 2µM HBCD
Pcp4l1	Purkinje cell protein 4-like 1		66425	685448	Other	other			--	ENSMUSG00000038370	ENSMUSG00000038370	ENSMUSG00000038370	ENSMUSG00000038370	0.592	9.27E-03	5.49E-02	N2A 2µM HBCD
AHI1	Abelson helper integration site 1	54806	52906	308923	Cytoplasm	other	unspecified application		--	ENSMUSG00000019986	ENSMUSG00000019986	ENSMUSG00000019986	ENSMUSG00000019986	-1.193	9.28E-03	5.49E-02	N2A 2µM HBCD
HIRA	histone cell cycle regulator	7290	15260	363849	Nucleus	transcription regulator			--	ENSMUSG00000022702	ENSMUSG00000022702	ENSMUSG00000022702	ENSMUSG00000022702	0.432	9.34E-03	5.52E-02	N2A 2µM HBCD
MAP2K7	mitogen-activated protein kinase kinase 7	5609	26400	363855	Cytoplasm	kinase			--	--	ENSMUSG00000002948	--	--	-0.411	9.45E-03	5.58E-02	N2A 2µM HBCD
NDUFB2	NADH dehydrogenase (ubiquinone) 1 beta subcomplex, 2, 8kDa	4708	68198	362344	Cytoplasm	enzyme			68198	ENSMUSG00000002416	ENSMUSG00000002416	ENSMUSG00000002416	ENSMUSG00000002416	-0.449	9.46E-03	5.58E-02	N2A 2µM HBCD
STK32A	serine/threonine kinase 32A	202374	269019	364858	Other	kinase			--	ENSMUSG00000039954	ENSMUSG00000039954	ENSMUSG00000039954	ENSMUSG00000039954	-1.173	9.49E-03	5.60E-02	N2A 2µM HBCD
B4GALT6	UDP-Gal:betaGlcNAc beta 1,4- galactosyltransferase, polypeptide 6	9331	56386	65196	Cytoplasm	enzyme			--	ENSMUSG00000056124	ENSMUSG00000056124	ENSMUSG00000056124	ENSMUSG00000056124	0.571	9.50E-03	5.60E-02	N2A 2µM HBCD
RNF149	ring finger protein 149	284996	67702	363222	Cytoplasm	other			--	ENSMUSG00000048234	ENSMUSG00000048234	ENSMUSG00000048234	ENSMUSG00000048234	0.553	9.52E-03	5.61E-02	N2A 2µM HBCD
CNTROB	centrobin, centrosomal BRCA2 interacting protein	116840	216846	303240	Cytoplasm	other			--	ENSMUSG00000032782	ENSMUSG00000032782	ENSMUSG00000032782	ENSMUSG00000032782	-0.627	9.53E-03	5.61E-02	N2A 2µM HBCD
RBBP9	retinoblastoma binding protein 9	10741	26450	29459	Nucleus	other			--	ENSMUSG00000027428	ENSMUSG00000027428	ENSMUSG00000027428	ENSMUSG00000027428	-1.034	9.53E-03	5.61E-02	N2A 2µM HBCD
PPP2CB	protein phosphatase 2, catalytic subunit, beta isozyme	5516	19053	24673	Cytoplasm	phosphatase			--	ENSMUSG00000009630	ENSMUSG00000009630	ENSMUSG00000009630	ENSMUSG00000009630	0.476	9.54E-03	5.61E-02	N2A 2µM HBCD
IFT140	intraflagellar transport 140	9742	106633	100362124	Extracellular Space	other			--	ENSMUSG00000024169	ENSMUSG00000024169	ENSMUSG00000024169	ENSMUSG00000024169	0.523	9.56E-03	5.62E-02	N2A 2µM HBCD
RUNX1	runt-related transcription factor 1	861	12394	50662	Nucleus	transcription regulator			--	ENSMUSG00000022952	ENSMUSG00000022952	ENSMUSG00000022952	ENSMUSG00000022952	-1.299	9.56E-03	5.62E-02	N2A 2µM HBCD
GSTP1	glutathione S-transferase pi 1	2950	100042625|14869|14870	24426	Cytoplasm	enzyme	diagnosis,efficacy,prognosis,safety,unspecified application		--	--	ENSMUSG00000060803	ENSMUSG00000060803	--	-0.462	9.57E-03	5.62E-02	N2A 2µM HBCD
TMEM64	transmembrane protein 64	169200	100201	689176	Cytoplasm	other			--	ENSMUSG00000043252	ENSMUSG00000043252	ENSMUSG00000043252	ENSMUSG00000043252	0.928	9.57E-03	5.62E-02	N2A 2µM HBCD
Krtap19-3	keratin associated protein 19-3		77918	680703	Other	other			--	ENSMUSG00000060469	ENSMUSG00000060469	ENSMUSG00000060469	ENSMUSG00000060469	-1.164	9.58E-03	5.62E-02	N2A 2µM HBCD
LMAN1	lectin, mannose-binding, 1	3998	70361	116666	Cytoplasm	other			--	ENSMUSG00000041891	ENSMUSG00000041891	ENSMUSG00000041891	ENSMUSG00000041891	-0.582	9.58E-03	5.62E-02	N2A 2µM HBCD
LAMA3	laminin, alpha 3	3909	16774	307582	Extracellular Space	other	diagnosis		--	ENSMUSG00000024421	ENSMUSG00000024421	ENSMUSG00000024421	ENSMUSG00000024421	0.938	9.61E-03	5.64E-02	N2A 2µM HBCD
C1orf174	chromosome 1 open reading frame 174	339448	97159	362671	Nucleus	other			--	ENSMUSG00000047613	ENSMUSG00000047613	ENSMUSG00000047613	ENSMUSG00000047613	-0.552	9.66E-03	5.66E-02	N2A 2µM HBCD
NR1D1	nuclear receptor subfamily 1, group D, member 1	9572	217166	252917	Nucleus	ligand-dependent nuclear receptor			--	ENSMUSG00000020889	ENSMUSG00000020889	ENSMUSG00000020889	ENSMUSG00000020889	-0.730	9.66E-03	5.66E-02	N2A 2µM HBCD
IRF2BPL	interferon regulatory factor 2 binding protein-like	64207	238330	314329	Nucleus	other			--	ENSMUSG00000034168	ENSMUSG00000034168	ENSMUSG00000034168	ENSMUSG00000034168	-0.510	9.69E-03	5.67E-02	N2A 2µM HBCD
RSAD1	radical S-adenosyl methionine domain containing 1	55316	237926	688146	Cytoplasm	other			--	ENSMUSG00000039096	ENSMUSG00000039096	ENSMUSG00000039096	ENSMUSG00000039096	1.177	9.70E-03	5.67E-02	N2A 2µM HBCD
MEST	mesoderm specific transcript	4232	17294	58827	Cytoplasm	peptidase			--	ENSMUSG00000051855	ENSMUSG00000051855	ENSMUSG00000051855	ENSMUSG00000051855	1.049	9.74E-03	5.69E-02	N2A 2µM HBCD
PER2	period circadian clock 2	8864	18627	63840	Nucleus	transcription regulator			--	ENSMUSG00000055866	ENSMUSG00000055866	ENSMUSG00000055866	ENSMUSG00000055866	-1.064	9.75E-03	5.69E-02	N2A 2µM HBCD
OCRL	oculocerebrorenal syndrome of Lowe	4952	320634	317576	Cytoplasm	phosphatase			--	ENSMUSG00000001173	ENSMUSG00000001173	ENSMUSG00000001173	ENSMUSG00000001173	-0.798	9.77E-03	5.70E-02	N2A 2µM HBCD
CREBL2	cAMP responsive element binding protein-like 2	1389	232430	362453	Nucleus	transcription regulator			--	ENSMUSG00000032652	ENSMUSG00000032652	ENSMUSG00000032652	ENSMUSG00000032652	-0.802	9.81E-03	5.72E-02	N2A 2µM HBCD
MOCS2	molybdenum cofactor synthesis 2	4338	17434	294753	Cytoplasm	enzyme			--	--	ENSMUSG00000015536	--	--	-0.831	9.82E-03	5.73E-02	N2A 2µM HBCD
IL12A	interleukin 12A	3592	16159	84405	Extracellular Space	cytokine			--	ENSMUSG00000027776	ENSMUSG00000027776	ENSMUSG00000027776	ENSMUSG00000027776	-0.869	9.83E-03	5.73E-02	N2A 2µM HBCD
Dync1i2	dynein cytoplasmic 1 intermediate chain 2		13427	116659	Cytoplasm	other			--	ENSMUSG00000027012	ENSMUSG00000027012	ENSMUSG00000027012	ENSMUSG00000027012	-0.512	9.87E-03	5.74E-02	N2A 2µM HBCD
Fam183b	family with sequence similarity 183, member B		75429	287346	Other	other			--	ENSMUSG00000049154	ENSMUSG00000049154	ENSMUSG00000049154	ENSMUSG00000049154	1.289	9.87E-03	5.74E-02	N2A 2µM HBCD
SETBP1	SET binding protein 1	26040	240427	291423	Nucleus	other			--	ENSMUSG00000024548	ENSMUSG00000024548	ENSMUSG00000024548	ENSMUSG00000024548	-0.586	9.93E-03	5.77E-02	N2A 2µM HBCD
LAX1	lymphocyte transmembrane adaptor 1	54900	240754	498232	Cytoplasm	other			--	ENSMUSG00000051998	ENSMUSG00000051998	ENSMUSG00000051998	ENSMUSG00000051998	-1.111	9.94E-03	5.77E-02	N2A 2µM HBCD
PHIP	pleckstrin homology domain interacting protein	55023	83946	315843	Nucleus	other			--	ENSMUSG00000032253	ENSMUSG00000032253	ENSMUSG00000032253	ENSMUSG00000032253	1.039	9.94E-03	5.77E-02	N2A 2µM HBCD
CAPN13	calpain 13	92291	381122	362701	Other	other			--	--	ENSMUSG00000043705	ENSMUSG00000043705	--	1.701	9.95E-03	5.77E-02	N2A 2µM HBCD
IL6ST	interleukin 6 signal transducer	3572	16195	25205	Plasma Membrane	transmembrane receptor	unspecified application		--	ENSMUSG00000021756	ENSMUSG00000021756	ENSMUSG00000021756	ENSMUSG00000021756	-0.867	9.95E-03	5.77E-02	N2A 2µM HBCD
MBNL2	muscleblind-like splicing regulator 2	10150	105559	680445	Other	other			--	ENSMUSG00000022139	ENSMUSG00000022139	ENSMUSG00000022139	ENSMUSG00000022139	-0.580	9.96E-03	5.78E-02	N2A 2µM HBCD
MAPK13	mitogen-activated protein kinase 13	5603	26415	29513	Cytoplasm	kinase		talmapimod	--	ENSMUSG00000004864	ENSMUSG00000004864	ENSMUSG00000004864	ENSMUSG00000004864	-0.664	9.98E-03	5.78E-02	N2A 2µM HBCD
MFSD1	major facilitator superfamily domain containing 1	64747	66868	361957	Other	transporter			--	ENSMUSG00000027775	ENSMUSG00000027775	ENSMUSG00000027775	ENSMUSG00000027775	0.562	1.00E-02	5.80E-02	N2A 2µM HBCD
Spg20	spastic paraplegia 20, spartin (Troyer syndrome) homolog (human)		229285		Other	other			--	ENSMUSG00000036580	ENSMUSG00000036580	ENSMUSG00000036580	ENSMUSG00000036580	-0.716	1.00E-02	5.81E-02	N2A 2µM HBCD
HOXA7	homeobox A7	3204	15404	100911622|100909678|500126	Nucleus	transcription regulator			--	--	ENSMUSG00000038236	ENSMUSG00000038236	--	-0.653	1.01E-02	5.83E-02	N2A 2µM HBCD
AGA	aspartylglucosaminidase	175	11593	290923	Cytoplasm	enzyme			--	ENSMUSG00000031521	ENSMUSG00000031521	ENSMUSG00000031521	ENSMUSG00000031521	-0.543	1.01E-02	5.84E-02	N2A 2µM HBCD
INTS4	integrator complex subunit 4	92105	101861	308837	Nucleus	other			--	ENSMUSG00000025133	ENSMUSG00000025133	ENSMUSG00000025133	ENSMUSG00000025133	0.811	1.01E-02	5.85E-02	N2A 2µM HBCD
MARCH8	membrane-associated ring finger (C3HC4) 8, E3 ubiquitin protein ligase	220972	71779	312656	Cytoplasm	enzyme			--	ENSMUSG00000025702	ENSMUSG00000025702	ENSMUSG00000025702	ENSMUSG00000025702	-0.548	1.01E-02	5.83E-02	N2A 2µM HBCD
NCAPD2	non-SMC condensin I complex, subunit D2	9918	68298	362438	Nucleus	other			--	--	ENSMUSG00000038252	--	--	0.588	1.01E-02	5.83E-02	N2A 2µM HBCD
SUGP2	SURP and G patch domain containing 2	10147	234373	361126	Nucleus	other			--	ENSMUSG00000036054	ENSMUSG00000036054	ENSMUSG00000036054	ENSMUSG00000036054	0.513	1.01E-02	5.85E-02	N2A 2µM HBCD
CSRP1	cysteine and glycine-rich protein 1	1465	13007	29276	Nucleus	other			--	--	ENSMUSG00000026421	ENSMUSG00000026421	ENSMUSG00000026421	-0.531	1.02E-02	5.86E-02	N2A 2µM HBCD
CETN3	centrin, EF-hand protein, 3	1070	12626		Cytoplasm	other			--	ENSMUSG00000021537	ENSMUSG00000021537	ENSMUSG00000021537	ENSMUSG00000021537	0.738	1.02E-02	5.87E-02	N2A 2µM HBCD
CLP1	cleavage and polyadenylation factor I subunit 1	10978	98985	311166	Nucleus	other			--	ENSMUSG00000027079	ENSMUSG00000027079	ENSMUSG00000027079	ENSMUSG00000027079	0.499	1.02E-02	5.85E-02	N2A 2µM HBCD
DIRC2	disrupted in renal carcinoma 2	84925	224132	303902	Other	other			--	ENSMUSG00000022848	ENSMUSG00000022848	ENSMUSG00000022848	ENSMUSG00000022848	0.760	1.02E-02	5.87E-02	N2A 2µM HBCD
RCBTB2	regulator of chromosome condensation (RCC1) and BTB (POZ) domain containing protein 2	1102	105670	290363	Cytoplasm	other			--	ENSMUSG00000022106	ENSMUSG00000022106	ENSMUSG00000022106	ENSMUSG00000022106	1.103	1.03E-02	5.93E-02	N2A 2µM HBCD
TACSTD2	tumor-associated calcium signal transducer 2	4070	56753	494343	Plasma Membrane	other			--	ENSMUSG00000051397	ENSMUSG00000051397	ENSMUSG00000051397	ENSMUSG00000051397	-0.715	1.03E-02	5.90E-02	N2A 2µM HBCD
LPAR6	lysophosphatidic acid receptor 6	10161	67168	691774	Plasma Membrane	G-protein coupled receptor			--	--	ENSMUSG00000033446	ENSMUSG00000033446	ENSMUSG00000033446	0.467	1.04E-02	5.94E-02	N2A 2µM HBCD
POLR3G	polymerase (RNA) III (DNA directed) polypeptide G (32kD)	10622	67486	685465	Nucleus	enzyme			--	--	ENSMUSG00000035834	ENSMUSG00000035834	--	0.782	1.04E-02	5.95E-02	N2A 2µM HBCD
EIF2B1	eukaryotic translation initiation factor 2B, subunit 1 alpha, 26kDa	1967	209354	64514	Cytoplasm	translation regulator			--	ENSMUSG00000029388	ENSMUSG00000029388	ENSMUSG00000029388	ENSMUSG00000029388	0.436	1.04E-02	5.97E-02	N2A 2µM HBCD
FAM65B	family with sequence similarity 65, member B	9750	193385	306934	Cytoplasm	other			--	ENSMUSG00000036006	ENSMUSG00000036006	ENSMUSG00000036006	ENSMUSG00000036006	2.242	1.04E-02	5.94E-02	N2A 2µM HBCD
SARAF	store-operated calcium entry-associated regulatory factor	51669	67887	290796	Cytoplasm	other			--	ENSMUSG00000031532	ENSMUSG00000031532	ENSMUSG00000031532	ENSMUSG00000031532	-0.792	1.04E-02	5.94E-02	N2A 2µM HBCD
TMEM184C	transmembrane protein 184C	55751	234463	291946	Other	other			--	ENSMUSG00000031617	ENSMUSG00000031617	ENSMUSG00000031617	ENSMUSG00000031617	-0.635	1.04E-02	5.95E-02	N2A 2µM HBCD
TUBB2B	tubulin, beta 2B class IIb	347733	73710	291081	Cytoplasm	other		brentuximab vedotin, cabazitaxel	--	ENSMUSG00000045136	ENSMUSG00000045136	ENSMUSG00000045136	ENSMUSG00000045136	-0.417	1.04E-02	5.97E-02	N2A 2µM HBCD
PPM1G	protein phosphatase, Mg2+/Mn2+ dependent, 1G	5496	14208	259229	Nucleus	phosphatase			--	--	ENSMUSG00000029147	ENSMUSG00000029147	--	0.653	1.05E-02	5.97E-02	N2A 2µM HBCD
PNMA5	paraneoplastic Ma antigen family member 5	114824	385377	309266	Other	other			--	--	ENSMUSG00000050424	ENSMUSG00000050424	--	-0.916	1.05E-02	5.97E-02	N2A 2µM HBCD
DNAJC21	DnaJ (Hsp40) homolog, subfamily C, member 21	134218	78244	192210	Other	other			--	ENSMUSG00000044224	ENSMUSG00000044224	ENSMUSG00000044224	ENSMUSG00000044224	-0.552	1.05E-02	5.97E-02	N2A 2µM HBCD
FIBP	fibroblast growth factor (acidic) intracellular binding protein	9158	58249	282837	Nucleus	other			--	ENSMUSG00000024911	ENSMUSG00000024911	ENSMUSG00000024911	ENSMUSG00000024911	0.531	1.05E-02	5.97E-02	N2A 2µM HBCD
KRR1	KRR1, small subunit (SSU) processome component, homolog (yeast)	11103	52705	314830	Nucleus	other			--	ENSMUSG00000063334	ENSMUSG00000063334	ENSMUSG00000063334	ENSMUSG00000063334	0.487	1.05E-02	6.00E-02	N2A 2µM HBCD
PAPD4	PAP associated domain containing 4	167153	100715	361878	Nucleus	enzyme			--	ENSMUSG00000042167	ENSMUSG00000042167	ENSMUSG00000042167	ENSMUSG00000042167	-0.749	1.05E-02	5.97E-02	N2A 2µM HBCD
PIWIL4	piwi-like RNA-mediated gene silencing 4	143689	330890	689972	Cytoplasm	other			--	ENSMUSG00000036912	ENSMUSG00000036912	ENSMUSG00000036912	ENSMUSG00000036912	-0.910	1.05E-02	5.99E-02	N2A 2µM HBCD
DFNA5	deafness, autosomal dominant 5	1687	54722	353316	Cytoplasm	other			--	ENSMUSG00000029821	ENSMUSG00000029821	ENSMUSG00000029821	ENSMUSG00000029821	0.903	1.06E-02	6.04E-02	N2A 2µM HBCD
[truncated: 2,572 more rows]

## Sheet: Supplementary Table 3
	Array (Log2 Ratio)					qPCR (Log2 Ratio)
	Brain	N2A		NSC19		Brain	N2A		NSC19
Gene	40µM	1µM	2µM	1µM	2µM	40µM	1µM	2µM	1µM	2µM
Acsl4			-1.145			-	-0.08	-0.23	-	-
[truncated: 18 more rows]

## Sheet: Supplementary Table 4a
Experiment	Ingenuity Canonical Pathways	-log(p-value)	Ratio	z-score	Molec Count	Molecules
[truncated: 1,184 more rows]

[truncated: 3 more sheets: Supplementary Table 4b, Supplementary Table 4c, Supplementary Table 4d]
